# Supplementary material for: Expression of the OAS Gene Family Is Highly Modulated in Subjects Affected by Juvenile Dermatomyositis, Resembling an Immune Response to a dsRNA Virus Infection
Source: Int J Mol Sci. 2018 Sep 17;19(9):2786. doi: 10.3390/ijms19092786 (PMC6163680; doi:10.3390/ijms19092786)
Supplement: Supplementary file 1 [file ijms-19-02786-s001.zip]

Archive with 2 entries (2 files):
- 1. Supplementary Figures.pdf
- 2. Supplementary Table 1.xlsx
