# Supplementary material for: Expression of the OAS Gene Family Is Highly Modulated in Subjects Affected by Juvenile Dermatomyositis, Resembling an Immune Response to a dsRNA Virus Infection
Source: Int J Mol Sci. 2018 Sep 17;19(9):2786. doi: 10.3390/ijms19092786 (PMC6163680; doi:10.3390/ijms19092786)
Supplement: Supplementary file 1 [file ijms-19-02786-s001.zip › 2. Supplementary Table 1.xlsx]

## Sheet: GSE3307 GPL96
ID	adj.P.Val	P.Value	t	B	logFC	Gene.symbol	Gene.title
220951_s_at	2.46e-08	8.56e-10	-7.94766	12.1497	-0.879609	A1CF	APOBEC1 complementation factor
221131_at	1.02e-05	1.32e-06	-5.67089	4.87041	-0.921667	A4GNT	alpha-1,4-N-acetylglucosaminyltransferase
205969_at	0.000274	6.44e-05	-4.45673	1.06091	-1.09667	AADAC	arylacetamide deacetylase
202852_s_at	0.0067	0.0027	3.19645	-2.52207	0.52644	AAGAB	alpha- and gamma-adaptin binding protein
202851_at	6.93e-07	5.14e-08	-6.66912	8.08215	-0.932552	AAGAB	alpha- and gamma-adaptin binding protein
214956_at	0.0032	0.00114	3.50283	-1.70516	1.11453	AAK1	AP2 associated kinase 1
205434_s_at	0.00623	0.00247	3.22867	-2.43819	0.523289	AAK1	AP2 associated kinase 1
205435_s_at	6.91e-05	1.26e-05	-4.97136	2.65027	-0.822271	AAK1	AP2 associated kinase 1
211186_s_at	2.88e-06	2.96e-07	-6.13047	6.34756	-0.838556	AAK1	AP2 associated kinase 1
220268_at	0.0113	0.00494	-2.97366	-3.08803	-1.27534	AAMDC	adipogenesis associated Mth938 domain containing
221599_at	4.4e-08	1.76e-09	-7.71983	11.4335	-1.32358	AAMDC	adipogenesis associated Mth938 domain containing
221600_s_at	1.92e-09	3.44e-11	-8.98645	15.3484	-1.37643	AAMDC	adipogenesis associated Mth938 domain containing
201511_at	0.000448	0.000115	4.27071	0.500163	0.550912	AAMP	angio associated migratory cell protein
207225_at	0.000165	3.53e-05	-4.64837	1.64687	-1.56931	AANAT	aralkylamine N-acetyltransferase
218089_at	0.0178	0.00838	-2.77211	-3.5773	-0.206328	AAR2	AAR2 splicing factor homolog
202169_s_at	0.0085	0.00354	3.09742	-2.77674	0.320853	AASDHPPT	aminoadipate-semialdehyde dehydrogenase-phosphopantetheinyl transferase
210852_s_at	0.0092	0.00388	3.06311	-2.86383	0.959924	AASS	aminoadipate-semialdehyde synthase
205986_at	2.72e-05	4.18e-06	-5.31513	3.73509	-0.865664	AATK	apoptosis associated tyrosine kinase
209459_s_at	0.000187	4.1e-05	4.60077	1.50061	1.61905	ABAT	4-aminobutyrate aminotransferase
206527_at	1.33e-05	1.81e-06	-5.57322	4.55774	-0.722605	ABAT	4-aminobutyrate aminotransferase
203505_at	9.98e-08	4.69e-09	7.41203	10.4591	1.29011	ABCA1	ATP binding cassette subfamily A member 1
203504_s_at	3.04e-05	4.81e-06	5.27194	3.59803	0.701897	ABCA1	ATP binding cassette subfamily A member 1
215465_at	0.0112	0.00487	-2.97921	-3.07425	-0.752054	ABCA12	ATP binding cassette subfamily A member 12
210100_s_at	4.27e-05	7.22e-06	5.14584	3.19906	0.925044	ABCA2	ATP binding cassette subfamily A member 2
210099_at	0.00127	0.00039	-3.86827	-0.680377	-0.890401	ABCA2	ATP binding cassette subfamily A member 2
210082_at	0.0199	0.00955	-2.72096	-3.6978	-0.542998	ABCA4	ATP binding cassette subfamily A member 4
217504_at	0.0192	0.00912	2.73888	-3.65576	0.678109	ABCA6	ATP binding cassette subfamily A member 6
207819_s_at	0.000855	0.000245	-4.02309	-0.23199	-0.69256	ABCB4	ATP binding cassette subfamily B member 4
203191_at	0.000112	2.25e-05	-4.79093	2.08752	-0.840636	ABCB6	ATP binding cassette subfamily B member 6 (Langereis blood group)
207321_s_at	1.49e-06	1.33e-07	-6.37721	7.14241	-1.20093	ABCB9	ATP binding cassette subfamily B member 9
213485_s_at	1.53e-09	2.57e-11	9.08231	15.6374	0.916975	ABCC10	ATP binding cassette subfamily C member 10
206155_at	0.00159	0.000502	-3.78326	-0.923167	-1.14727	ABCC2	ATP binding cassette subfamily C member 2
209641_s_at	0.0196	0.00939	-2.72745	-3.68258	-0.469274	ABCC3	ATP binding cassette subfamily C member 3
208161_s_at	0.00335	0.0012	-3.48468	-1.75471	-0.628662	ABCC3	ATP binding cassette subfamily C member 3
210246_s_at	0.0204	0.0098	-2.71079	-3.72157	-0.404716	ABCC8	ATP binding cassette subfamily C member 8
210245_at	5.71e-07	4.07e-08	-6.74066	8.31213	-0.962241	ABCC8	ATP binding cassette subfamily C member 8
208462_s_at	0.0101	0.00432	-3.02382	-2.96284	-0.368797	ABCC9	ATP binding cassette subfamily C member 9
208562_s_at	0.000221	4.96e-05	-4.54002	1.31462	-0.925337	ABCC9	ATP binding cassette subfamily C member 9
201872_s_at	6.1e-06	7.22e-07	5.85679	5.46697	0.590522	ABCE1	ATP binding cassette subfamily E member 1
201873_s_at	0.000136	2.8e-05	4.72132	1.8719	0.47452	ABCE1	ATP binding cassette subfamily E member 1
209246_at	0.00594	0.00234	3.24821	-2.38708	0.930379	ABCF2	ATP binding cassette subfamily F member 2
202394_s_at	0.000243	5.58e-05	-4.50265	1.20061	-0.480684	ABCF3	ATP binding cassette subfamily F member 3
204567_s_at	2.09e-07	1.18e-08	7.1237	9.54008	1.01977	ABCG1	ATP binding cassette subfamily G member 1
220383_at	0.00548	0.00213	-3.28193	-2.29843	-1.34398	ABCG5	ATP binding cassette subfamily G member 5
218633_x_at	0.00395	0.00145	-3.41764	-1.93649	-0.322882	ABHD10	abhydrolase domain containing 10
221927_s_at	0.00525	0.00202	-3.30043	-2.24959	-0.409699	ABHD11	abhydrolase domain containing 11
210006_at	1.56e-09	2.68e-11	-9.06924	15.598	-0.874421	ABHD14A///ACY1	abhydrolase domain containing 14A///aminoacylase 1
220285_at	0.00147	0.00046	-3.81261	-0.839609	-0.645042	ABHD17B	abhydrolase domain containing 17B
221815_at	0.000101	1.97e-05	4.83209	2.21543	1.76252	ABHD2	abhydrolase domain containing 2
63825_at	2.5e-05	3.79e-06	5.34546	3.83147	1.31019	ABHD2	abhydrolase domain containing 2
213017_at	1.03e-09	1.54e-11	9.25288	16.1489	2.30674	ABHD3	abhydrolase domain containing 3
218739_at	2.28e-08	7.78e-10	-7.97799	12.2447	-0.747309	ABHD5	abhydrolase domain containing 5
45288_at	0.0145	0.00657	2.86586	-3.35255	0.597966	ABHD6	abhydrolase domain containing 6
221679_s_at	0.0158	0.00728	-2.82639	-3.44778	-0.622908	ABHD6	abhydrolase domain containing 6
209027_s_at	3.76e-05	6.23e-06	5.19172	3.344	0.842308	ABI1	abl interactor 1
209028_s_at	2.37e-06	2.35e-07	6.20082	6.57415	0.761951	ABI1	abl interactor 1
211793_s_at	0.00675	0.00272	3.19366	-2.52931	0.819352	ABI2	abl-interactor 2
209856_x_at	0.0152	0.00699	-2.84222	-3.40967	-0.318091	ABI2	abl-interactor 2
216113_at	0.00232	0.000783	-3.63175	-1.34943	-0.981052	ABI2	abl-interactor 2
220518_at	0.00317	0.00113	3.50646	-1.69524	1.1637	ABI3BP	ABI family member 3 binding protein
202123_s_at	1.06e-09	1.61e-11	9.23706	16.1016	1.06436	ABL1	ABL proto-oncogene 1, non-receptor tyrosine kinase
206411_s_at	0.0164	0.00761	-2.80936	-3.4886	-0.404805	ABL2	ABL proto-oncogene 2, non-receptor tyrosine kinase
216929_x_at	0.000301	7.2e-05	-4.42091	0.952298	-0.849328	ABO	ABO blood group (transferase A, alpha 1-3-N-acetylgalactosaminyltransferase; transferase B, alpha 1-3-galactosyltransferase)
216716_at	3.07e-06	3.19e-07	-6.10705	6.27215	-1.198	ABO	ABO blood group (transferase A, alpha 1-3-N-acetylgalactosaminyltransferase; transferase B, alpha 1-3-galactosyltransferase)
214504_at	2.31e-06	2.27e-07	-6.21188	6.6098	-1.20329	ABO	ABO blood group (transferase A, alpha 1-3-N-acetylgalactosaminyltransferase; transferase B, alpha 1-3-galactosyltransferase)
212895_s_at	0.0138	0.00622	2.88684	-3.30156	0.399753	ABR	active BCR-related
202025_x_at	2.96e-05	4.66e-06	-5.28153	3.62844	-0.585435	ACAA1	acetyl-CoA acyltransferase 1
202003_s_at	0.000112	2.24e-05	-4.79226	2.09166	-0.609738	ACAA2	acetyl-CoA acyltransferase 2
202002_at	0.000682	0.000187	-4.11149	0.027381	-1.33957	ACAA2	acetyl-CoA acyltransferase 2
212186_at	0.000566	0.00015	4.18278	0.23819	1.09721	ACACA	acetyl-CoA carboxylase alpha
214358_at	0.00104	0.000309	-3.94548	-0.457741	-0.964184	ACACA	acetyl-CoA carboxylase alpha
221928_at	0.00587	0.0023	-3.25361	-2.3729	-0.490284	ACACB	acetyl-CoA carboxylase beta
219986_s_at	3.7e-07	2.41e-08	-6.90217	8.83073	-1.56559	ACAD10	acyl-CoA dehydrogenase family member 10
221669_s_at	0.00023	5.22e-05	-4.52383	1.26518	-0.424217	ACAD8	acyl-CoA dehydrogenase family member 8
206068_s_at	0.0165	0.00768	-2.80572	-3.4973	-0.333408	ACADL	acyl-CoA dehydrogenase, long chain
206069_s_at	0.000541	0.000143	-4.20009	0.289612	-0.746874	ACADL	acyl-CoA dehydrogenase, long chain
202502_at	3.41e-05	5.55e-06	-5.22765	3.4577	-0.986838	ACADM	acyl-CoA dehydrogenase, C-4 to C-12 straight chain
202366_at	2.22e-07	1.27e-08	-7.10097	9.46742	-0.863276	ACADS	acyl-CoA dehydrogenase, C-2 to C-3 short chain
205355_at	0.000712	0.000197	-4.09477	-0.02186	-1.16496	ACADSB	acyl-CoA dehydrogenase, short/branched chain
200710_at	5.72e-07	4.08e-08	-6.73996	8.30988	-0.762663	ACADVL	acyl-CoA dehydrogenase, very long chain
217161_x_at	2.68e-07	1.59e-08	-7.03074	9.24274	-0.63505	ACAN	aggrecan
205679_x_at	1.09e-07	5.23e-09	-7.37793	10.3507	-0.755435	ACAN	aggrecan
205213_at	3.36e-05	5.44e-06	-5.23394	3.47761	-0.886359	ACAP1	ArfGAP with coiled-coil, ankyrin repeat and PH domains 1
212476_at	2.4e-08	8.31e-10	7.9568	12.1783	1.48884	ACAP2	ArfGAP with coiled-coil, ankyrin repeat and PH domains 2
205412_at	1.25e-07	6.18e-09	-7.32552	10.1839	-1.31245	ACAT1	acetyl-CoA acetyltransferase 1
202324_s_at	0.000833	0.000237	4.03415	-0.19967	0.378632	ACBD3	acyl-CoA binding domain containing 3
209749_s_at	0.0063	0.00251	-3.22291	-2.45321	-0.937037	ACE	angiotensin I converting enzyme
210332_at	8.13e-07	6.27e-08	-6.60756	7.88411	-2.10821	ACHE	acetylcholinesterase (Cartwright blood group)
208335_s_at	2.28e-06	2.24e-07	6.2164	6.62433	2.51731	ACKR1	atypical chemokine receptor 1 (Duffy blood group)
206887_at	0.00192	0.000627	-3.70775	-1.13665	-0.683607	ACKR2	atypical chemokine receptor 2
201128_s_at	9.64e-09	2.65e-10	8.32254	13.3174	1.20618	ACLY	ATP citrate lyase
210337_s_at	0.00528	0.00204	3.29785	-2.25641	1.10505	ACLY	ATP citrate lyase
207071_s_at	1.31e-06	1.13e-07	-6.42663	7.3016	-0.609272	ACO1	aconitase 1
200793_s_at	3.82e-07	2.5e-08	-6.89088	8.79451	-1.04975	ACO2	aconitase 2
217307_at	7.54e-08	3.35e-09	-7.51699	10.7922	-1.2221	ACO2	aconitase 2
202982_s_at	3.61e-06	3.87e-07	-6.04779	6.08131	-0.682936	ACOT1///ACOT2	acyl-CoA thioesterase 1///acyl-CoA thioesterase 2
214763_at	0.00668	0.00269	-3.19777	-2.51864	-0.693348	ACOT11	acyl-CoA thioesterase 11
204565_at	0.00158	0.000497	-3.78625	-0.914654	-0.37104	ACOT13	acyl-CoA thioesterase 13
204212_at	3.45e-05	5.63e-06	-5.22312	3.44334	-0.757928	ACOT8	acyl-CoA thioesterase 8
221641_s_at	5.19e-05	9.05e-06	5.07543	2.9771	0.601347	ACOT9	acyl-CoA thioesterase 9
209601_at	0.00305	0.00108	-3.5221	-1.6524	-0.698971	ACOX1	acyl-CoA oxidase 1
207656_s_at	0.000374	9.27e-05	-4.33942	0.706301	-0.87325	ACOX1	acyl-CoA oxidase 1
215227_x_at	0.00386	0.00141	-3.42682	-1.9117	-0.435797	ACP1	acid phosphatase 1, soluble
202767_at	1.31e-05	1.79e-06	5.57751	4.57147	0.535561	ACP2	acid phosphatase 2, lysosomal
207427_at	3.9e-09	8.65e-11	-8.68429	14.4302	-2.27645	ACR	acrosin
207990_x_at	0.000108	2.14e-05	-4.80685	2.13695	-0.5721	ACRV1	acrosomal vesicle protein 1
208013_s_at	0.000124	2.53e-05	-4.75344	1.97128	-0.581929	ACRV1	acrosomal vesicle protein 1
207973_x_at	2.68e-05	4.11e-06	-5.32059	3.75243	-0.624248	ACRV1	acrosomal vesicle protein 1
207991_x_at	2.78e-05	4.3e-06	-5.30649	3.70767	-0.66857	ACRV1	acrosomal vesicle protein 1
207969_x_at	2.4e-06	2.38e-07	-6.19716	6.56235	-0.687068	ACRV1	acrosomal vesicle protein 1
206776_x_at	1.38e-06	1.2e-07	-6.40705	7.23852	-0.717923	ACRV1	acrosomal vesicle protein 1
206466_at	1.15e-05	1.52e-06	-5.62699	4.7298	-1.50457	ACSBG1	acyl-CoA synthetase bubblegum family member 1
218844_at	5.92e-05	1.06e-05	-5.02731	2.8258	-0.999786	ACSF2	acyl-CoA synthetase family member 2
207275_s_at	0.00536	0.00207	-3.29165	-2.27278	-0.664555	ACSL1	acyl-CoA synthetase long-chain family member 1
201661_s_at	0.000973	0.000284	3.97327	-0.377128	0.509595	ACSL3	acyl-CoA synthetase long-chain family member 3
201660_at	0.000814	0.00023	4.04329	-0.172925	0.436773	ACSL3	acyl-CoA synthetase long-chain family member 3
202422_s_at	2.53e-05	3.84e-06	5.34197	3.82039	1.06017	ACSL4	acyl-CoA synthetase long-chain family member 4
218322_s_at	0.0086	0.00359	-3.0923	-2.78979	-0.389492	ACSL5	acyl-CoA synthetase long-chain family member 5
216409_at	6.4e-07	4.67e-08	-6.69839	8.17628	-0.916626	ACSL6	acyl-CoA synthetase long-chain family member 6
215432_at	0.000257	5.96e-05	-4.48126	1.13547	-1.0549	ACSM1	acyl-CoA synthetase medium-chain family member 1
220061_at	0.0189	0.009	-2.74428	-3.64304	-0.612498	ACSM5	acyl-CoA synthetase medium-chain family member 5
89977_at	9.96e-06	1.29e-06	-5.67815	4.89367	-0.692488	ACSM5	acyl-CoA synthetase medium-chain family member 5
219616_at	0.00676	0.00273	-3.19277	-2.53163	-0.302032	ACSS3	acyl-CoA synthetase short-chain family member 3
203872_at	0.000535	0.000141	-4.20417	0.301736	-0.798902	ACTA1	actin, alpha 1, skeletal muscle
AFFX-HSAC07/X00351_3_at	3.11e-06	3.24e-07	6.10242	6.25721	0.814326	ACTB	actin beta
213867_x_at	0.000177	3.83e-05	4.62258	1.56757	0.61527	ACTB	actin beta
200801_x_at	0.00176	0.000565	3.74292	-1.03747	0.503163	ACTB	actin beta
AFFX-HSAC07/X00351_5_at	0.000132	2.71e-05	-4.73169	1.90395	-0.608608	ACTB	actin beta
205132_at	7.22e-07	5.43e-08	6.65176	8.02633	1.72311	ACTC1	actin, alpha, cardiac muscle 1
213214_x_at	1.67e-06	1.53e-07	6.33393	7.00299	0.944585	ACTG1///ACTB	actin gamma 1///actin beta
212363_x_at	0.000101	1.98e-05	4.83038	2.2101	0.701294	ACTG1///ACTB	actin gamma 1///actin beta
211970_x_at	4.45e-05	7.58e-06	5.13058	3.15088	0.688518	ACTG1///ACTB	actin gamma 1///actin beta
211983_x_at	3.54e-05	5.81e-06	5.21327	3.41217	0.649894	ACTG1///ACTB	actin gamma 1///actin beta
201550_x_at	0.000185	4.06e-05	4.60378	1.50985	0.630489	ACTG1///ACTB	actin gamma 1///actin beta
211995_x_at	0.00024	5.49e-05	4.50768	1.21591	0.60601	ACTG1///ACTB	actin gamma 1///actin beta
212988_x_at	0.000637	0.000172	4.13788	0.105246	0.575103	ACTG1///ACTB	actin gamma 1///actin beta
221607_x_at	0.000875	0.000251	4.01445	-0.25723	0.545554	ACTG1///ACTB	actin gamma 1///actin beta
202666_s_at	0.000277	6.52e-05	4.45269	1.04864	0.599907	ACTL6A	actin like 6A
206014_at	8.3e-07	6.44e-08	-6.59945	7.85802	-0.867018	ACTL6B	actin like 6B
220501_at	1.16e-05	1.55e-06	-5.62138	4.71183	-1.68061	ACTL7A	actin like 7A
214957_at	4.97e-06	5.67e-07	-5.93066	5.70444	-0.904295	ACTL8	actin like 8
208636_at	1.73e-07	9.35e-09	7.19664	9.77308	1.32172	ACTN1	actinin alpha 1
211160_x_at	0.000256	5.93e-05	4.48328	1.14162	1.2952	ACTN1	actinin alpha 1
208637_x_at	0.0195	0.00931	2.73079	-3.67476	0.46087	ACTN1	actinin alpha 1
203861_s_at	5.38e-06	6.25e-07	-5.90078	5.60837	-0.764893	ACTN2	actinin alpha 2
203864_s_at	1.57e-06	1.42e-07	-6.35691	7.07703	-0.898404	ACTN2	actinin alpha 2
203863_at	5.82e-07	4.18e-08	-6.73299	8.2875	-0.929454	ACTN2	actinin alpha 2
206891_at	0.00513	0.00196	-3.31071	-2.22238	-1.64771	ACTN3	actinin alpha 3 (gene/pseudogene)
200601_at	0.00443	0.00166	3.36957	-2.06563	0.621909	ACTN4	actinin alpha 4
200720_s_at	0.000454	0.000117	-4.26562	0.484946	-0.576695	ACTR1A	ARP1 actin-related protein 1 homolog A, centractin alpha
202135_s_at	1.55e-05	2.16e-06	-5.51919	4.38508	-0.527643	ACTR1B	ARP1 actin-related protein 1 homolog B, centractin beta
200729_s_at	0.000152	3.21e-05	4.67841	1.73941	0.781776	ACTR2	ARP2 actin related protein 2 homolog
200728_at	3.27e-05	5.25e-06	5.245	3.51265	0.552903	ACTR2	ARP2 actin related protein 2 homolog
200727_s_at	0.00246	0.000841	3.60754	-1.41673	0.47634	ACTR2	ARP2 actin related protein 2 homolog
213102_at	3.46e-10	3.95e-12	9.70946	17.5003	1.69473	ACTR3	ARP3 actin related protein 3 homolog
200996_at	7.96e-08	3.57e-09	7.49758	10.7307	1.30711	ACTR3	ARP3 actin related protein 3 homolog
213101_s_at	7.12e-09	1.81e-10	8.44519	13.6963	1.12362	ACTR3	ARP3 actin related protein 3 homolog
218395_at	0.000215	4.81e-05	4.54974	1.34433	0.74946	ACTR6	ARP6 actin-related protein 6 homolog
205209_at	0.00985	0.00419	3.0348	-2.93524	0.630138	ACVR1B	activin A receptor type 1B
208218_s_at	0.00881	0.00369	-3.08205	-2.81584	-1.03334	ACVR1B	activin A receptor type 1B
205327_s_at	0.0106	0.00456	-3.00375	-3.01309	-0.386744	ACVR2A	activin A receptor type 2A
215590_x_at	8.15e-07	6.3e-08	-6.60637	7.8803	-0.858465	ACVR2B-AS1	ACVR2B antisense RNA 1
210838_s_at	0.0045	0.00169	-3.3635	-2.08186	-0.674806	ACVRL1	activin A receptor like type 1
202603_at	3.24e-08	1.2e-09	7.84151	11.8166	0.986857	ADAM10	ADAM metallopeptidase domain 10
214895_s_at	0.0204	0.00981	2.71023	-3.72286	0.396766	ADAM10	ADAM metallopeptidase domain 10
207880_at	7.15e-08	3.16e-09	-7.53593	10.8522	-1.20863	ADAM11	ADAM metallopeptidase domain 11
202952_s_at	4.19e-05	7.07e-06	5.15256	3.22026	1.87676	ADAM12	ADAM metallopeptidase domain 12
213790_at	0.0102	0.00435	3.0211	-2.96964	1.08463	ADAM12	ADAM metallopeptidase domain 12
204943_at	0.00227	0.000761	-3.64168	-1.32174	-0.60863	ADAM12	ADAM metallopeptidase domain 12
213532_at	1.36e-09	2.23e-11	9.12881	15.7772	0.965679	ADAM17	ADAM metallopeptidase domain 17
209765_at	0.00475	0.0018	-3.34179	-2.1398	-0.425119	ADAM19	ADAM metallopeptidase domain 19
221128_at	0.0119	0.00524	-2.95165	-3.14255	-0.434876	ADAM19	ADAM metallopeptidase domain 19
207423_s_at	2.23e-08	7.54e-10	-7.98776	12.2753	-1.19196	ADAM20	ADAM metallopeptidase domain 20
207422_at	1.52e-05	2.11e-06	-5.52587	4.40642	-1.34029	ADAM20	ADAM metallopeptidase domain 20
207665_at	1.23e-05	1.65e-06	-5.60203	4.64992	-0.677287	ADAM21	ADAM metallopeptidase domain 21
208227_x_at	0.0133	0.00598	-2.90139	-3.26605	-0.622343	ADAM22	ADAM metallopeptidase domain 22
206616_s_at	0.0128	0.0057	-2.91996	-3.22059	-0.626705	ADAM22	ADAM metallopeptidase domain 22
206046_at	1.35e-06	1.16e-07	-6.41762	7.27258	-0.843501	ADAM23	ADAM metallopeptidase domain 23
221446_at	0.00461	0.00174	-3.35332	-2.10904	-0.869557	ADAM30	ADAM metallopeptidase domain 30
211239_s_at	0.00348	0.00126	-3.4686	-1.79847	-0.99819	ADAM7	ADAM metallopeptidase domain 7
211238_at	0.0109	0.00471	-2.99169	-3.04319	-1.12494	ADAM7	ADAM metallopeptidase domain 7
205179_s_at	0.000504	0.000132	-4.22606	0.366886	-1.75919	ADAM8	ADAM metallopeptidase domain 8
222162_s_at	8.28e-05	1.56e-05	4.90499	2.44267	1.20899	ADAMTS1	ADAM metallopeptidase with thrombospondin type 1 motif 1
221421_s_at	2.39e-05	3.6e-06	-5.36181	3.88344	-0.612738	ADAMTS12	ADAM metallopeptidase with thrombospondin type 1 motif 12
214454_at	0.00238	0.000807	-3.62176	-1.37723	-0.770006	ADAMTS2	ADAM metallopeptidase with thrombospondin type 1 motif 2
220706_at	0.0203	0.00977	-2.71208	-3.71855	-0.586793	ADAMTS7	ADAM metallopeptidase with thrombospondin type 1 motif 7
220705_s_at	1.06e-05	1.39e-06	-5.65422	4.81699	-1.31319	ADAMTS7	ADAM metallopeptidase with thrombospondin type 1 motif 7
220677_s_at	0.00523	0.00201	-3.30195	-2.24556	-0.636617	ADAMTS8	ADAM metallopeptidase with thrombospondin type 1 motif 8
206629_at	8.7e-05	1.66e-05	-4.8867	2.38556	-1.02705	ADAMTSL2	ADAMTS like 2
213974_at	0.00272	0.00094	3.56887	-1.52376	0.477207	ADAMTSL3	ADAMTS like 3
219150_s_at	0.00492	0.00187	-3.32804	-2.17637	-1.05047	ADAP1	ArfGAP with dual PH domains 1
219358_s_at	0.000223	5.02e-05	4.53615	1.30278	0.739582	ADAP2	ArfGAP with dual PH domains 2
201786_s_at	4.76e-21	1.28e-24	22.667	45.6127	2.0884	ADAR	adenosine deaminase, RNA specific
203865_s_at	0.00134	0.000411	3.85	-0.732737	1.03222	ADARB1	adenosine deaminase, RNA specific B1
207999_s_at	0.0189	0.00897	-2.74537	-3.64047	-0.354324	ADARB1	adenosine deaminase, RNA specific B1
209979_at	9.57e-08	4.47e-09	-7.42671	10.5057	-1.39999	ADARB1	adenosine deaminase, RNA specific B1
219384_s_at	0.00253	0.000867	3.59671	-1.44678	0.412303	ADAT1	adenosine deaminase, tRNA specific 1
221894_at	0.00399	0.00147	-3.41358	-1.94741	-0.598235	ADCK2	aarF domain containing kinase 2
222117_s_at	8.59e-05	1.63e-05	-4.89152	2.4006	-1.28426	ADCK2	aarF domain containing kinase 2
213245_at	0.00209	0.000695	-3.67275	-1.23492	-0.508274	ADCY1	adenylate cyclase 1
215340_at	0.000403	0.000102	-4.31004	0.618019	-1.45721	ADCY1	adenylate cyclase 1
215348_at	8.75e-06	1.11e-06	-5.7249	5.04355	-1.97849	ADCY1	adenylate cyclase 1
217305_s_at	2.3e-05	3.43e-06	-5.37623	3.92933	-0.73727	ADCY10	adenylate cyclase 10, soluble
214547_at	0.0195	0.0093	-2.73139	-3.67335	-1.06811	ADCY10	adenylate cyclase 10, soluble
213219_at	0.00415	0.00154	-3.39762	-1.99039	-0.593293	ADCY2	adenylate cyclase 2
217687_at	9.72e-06	1.25e-06	-5.68684	4.9215	-0.806433	ADCY2	adenylate cyclase 2
209320_at	4.04e-05	6.76e-06	-5.16651	3.26432	-0.763614	ADCY3	adenylate cyclase 3
209195_s_at	0.00419	0.00156	3.39301	-2.00277	0.501523	ADCY6	adenylate cyclase 6
203741_s_at	8.29e-10	1.17e-11	9.34457	16.4224	1.30397	ADCY7	adenylate cyclase 7
206811_at	1.17e-05	1.57e-06	-5.61852	4.70267	-1.3905	ADCY8	adenylate cyclase 8
204498_s_at	0.00011	2.18e-05	-4.80003	2.11577	-0.841639	ADCY9	adenylate cyclase 9
208030_s_at	0.0094	0.00398	-3.05421	-2.88633	-0.328328	ADD1	adducin 1
213484_at	0.000649	0.000176	-4.13074	0.084167	-0.776966	ADD2	adducin 2
206807_s_at	9.4e-08	4.37e-09	-7.43404	10.529	-1.07341	ADD2	adducin 2
201034_at	2.83e-06	2.9e-07	6.13673	6.3677	0.935145	ADD3	adducin 3
201753_s_at	0.000277	6.53e-05	4.45226	1.04733	0.860222	ADD3	adducin 3
201752_s_at	0.000816	0.000231	4.04222	-0.176071	0.708578	ADD3	adducin 3
205882_x_at	0.00523	0.00201	3.30253	-2.24402	0.532907	ADD3	adducin 3
222072_at	0.00106	0.000315	-3.93874	-0.477247	-1.37134	ADD3-AS1	ADD3 antisense RNA 1
221814_at	7.5e-07	5.69e-08	6.63764	7.9809	1.67041	ADGRA2	adhesion G protein-coupled receptor A2
65718_at	0.00106	0.000315	3.93877	-0.477158	0.597412	ADGRA2	adhesion G protein-coupled receptor A2
204966_at	0.0083	0.00345	-3.10727	-2.75163	-0.689594	ADGRB2	adhesion G protein-coupled receptor B2
205638_at	0.0109	0.00471	-2.99145	-3.04378	-0.541245	ADGRB3	adhesion G protein-coupled receptor B3
216289_at	8e-09	2.11e-10	-8.39514	13.5419	-1.79794	ADGRD2	adhesion G protein-coupled receptor D2
207111_at	0.000963	0.000281	-3.97735	-0.36527	-0.685734	ADGRE1	adhesion G protein-coupled receptor E1
202910_s_at	0.00187	0.000604	3.72024	-1.10149	1.20206	ADGRE5	adhesion G protein-coupled receptor E5
220907_at	0.000464	0.000119	-4.25763	0.461063	-1.56007	ADGRF1	adhesion G protein-coupled receptor F1
212950_at	0.00284	0.000991	3.55061	-1.5741	0.641648	ADGRF5	adhesion G protein-coupled receptor F5
212070_at	0.000397	9.98e-05	4.31581	0.635345	1.21913	ADGRG1	adhesion G protein-coupled receptor G1
220404_at	1.29e-05	1.75e-06	-5.58408	4.59249	-0.937027	ADGRG3	adhesion G protein-coupled receptor G3
219145_at	0.000273	6.41e-05	4.45796	1.06465	1.26491	ADGRL1	adhesion G protein-coupled receptor L1
47560_at	3.39e-05	5.51e-06	5.23006	3.46531	0.928487	ADGRL1	adhesion G protein-coupled receptor L1
206953_s_at	3.6e-07	2.33e-08	6.91314	8.86592	1.34514	ADGRL2	adhesion G protein-coupled receptor L2
219134_at	1.1e-06	9.06e-08	6.4944	7.51987	1.25829	ADGRL4	adhesion G protein-coupled receptor L4
207820_at	1.82e-07	1e-08	-7.17528	9.70487	-1.1403	ADH1A	alcohol dehydrogenase 1A (class I), alpha polypeptide
208847_s_at	0.0148	0.00675	2.85526	-3.37819	0.283647	ADH5	alcohol dehydrogenase 5 (class III), chi polypeptide
214261_s_at	0.00134	0.000412	-3.84969	-0.733649	-0.624664	ADH6	alcohol dehydrogenase 6 (class V)
204119_s_at	1.21e-05	1.62e-06	-5.60727	4.66668	-0.667192	ADK	adenosine kinase
202912_at	0.00287	0.001	3.54662	-1.58508	0.497597	ADM	adrenomedullin
220538_at	0.0024	0.000814	-3.61851	-1.38624	-1.20986	ADM2	adrenomedullin 2
203322_at	0.00411	0.00152	3.4011	-1.98103	1.17513	ADNP2	ADNP homeobox 2
212500_at	0.000111	2.21e-05	-4.79584	2.10276	-0.532709	ADO	2-aminoethanethiol dioxygenase
216220_s_at	0.00426	0.00158	-3.38671	-2.0197	-0.406484	ADORA1	adenosine A1 receptor
220980_s_at	3.47e-06	3.7e-07	6.06209	6.12737	0.6529	ADPGK	ADP dependent glucokinase
211489_at	0.000181	3.94e-05	-4.61318	1.53869	-0.911182	ADRA1A	adrenoceptor alpha 1A
211490_at	1.02e-05	1.33e-06	-5.66886	4.8639	-1.28704	ADRA1A	adrenoceptor alpha 1A
209869_at	0.00741	0.00303	3.15411	-2.63155	0.484308	ADRA2A	adrenoceptor alpha 2A
206128_at	0.00478	0.00181	-3.33891	-2.14747	-0.770778	ADRA2C	adrenoceptor alpha 2C
217303_s_at	8.68e-05	1.65e-05	-4.88774	2.3888	-0.810336	ADRB3	adrenoceptor beta 3
206812_at	0.00316	0.00112	-3.50838	-1.68999	-0.866999	ADRB3	adrenoceptor beta 3
201281_at	0.0162	0.00753	-2.81362	-3.4784	-0.304501	ADRM1	adhesion regulating molecule 1
202144_s_at	8.68e-05	1.65e-05	-4.88764	2.38848	-0.761267	ADSL	adenylosuccinate lyase
210250_x_at	5.36e-07	3.77e-08	-6.7642	8.38779	-0.851291	ADSL	adenylosuccinate lyase
221761_at	0.0117	0.00514	2.9587	-3.12512	0.317107	ADSS	adenylosuccinate synthase
215100_at	4.07e-07	2.72e-08	-6.86568	8.71366	-0.831613	ADTRP	androgen dependent TFPI regulating protein
201792_at	4.73e-09	1.1e-10	8.60693	14.1934	1.94068	AEBP1	AE binding protein 1
217729_s_at	3.37e-05	5.46e-06	-5.2328	3.47401	-0.697369	AES	amino-terminal enhancer of split
208512_s_at	4.59e-06	5.16e-07	-5.95991	5.7985	-1.07665	AFDN	afadin, adherens junction formation factor
201924_at	0.0141	0.00637	2.87749	-3.3243	0.34092	AFF1	AF4/FMR2 family member 1
215451_s_at	0.00282	0.000982	-3.55392	-1.56498	-0.490518	AFF1	AF4/FMR2 family member 1
211826_s_at	2.87e-05	4.48e-06	-5.29426	3.66886	-0.69534	AFF1	AF4/FMR2 family member 1
210957_s_at	0.00855	0.00357	-3.09461	-2.78392	-0.646432	AFF2	AF4/FMR2 family member 2
216364_s_at	4.32e-07	2.92e-08	-6.84375	8.64325	-2.43799	AFF2	AF4/FMR2 family member 2
205734_s_at	0.00773	0.00318	-3.13636	-2.67718	-0.708598	AFF3	AF4/FMR2 family member 3
205735_s_at	0.00133	0.000411	-3.85061	-0.731003	-0.717516	AFF3	AF4/FMR2 family member 3
219199_at	3.78e-05	6.26e-06	-5.19007	3.33879	-0.668567	AFF4	AF4/FMR2 family member 4
202486_at	0.00114	0.000342	-3.91143	-0.556158	-0.37811	AFG3L2	AFG3 like matrix AAA peptidase subunit 2
206840_at	1.09e-09	1.66e-11	-9.22652	16.0701	-0.963526	AFM	afamin
215080_s_at	0.01	0.00429	-3.02673	-2.95552	-1.14313	AGAP2	ArfGAP with GTPase domain, ankyrin repeat and PH domain 2
206152_at	7.98e-07	6.13e-08	-6.61437	7.90602	-1.43801	AGAP2	ArfGAP with GTPase domain, ankyrin repeat and PH domain 2
210081_at	2.24e-06	2.19e-07	-6.22321	6.64627	-1.38889	AGER	advanced glycosylation end-product specific receptor
213926_s_at	4.36e-06	4.84e-07	5.97919	5.86056	1.9545	AGFG1	ArfGAP with FG repeats 1
218092_s_at	1.17e-05	1.56e-06	5.62022	4.70813	0.564845	AGFG1	ArfGAP with FG repeats 1
218091_at	0.00641	0.00256	3.21557	-2.47235	0.255572	AGFG1	ArfGAP with FG repeats 1
206820_at	2.27e-05	3.38e-06	-5.38116	3.94501	-1.014	AGFG2	ArfGAP with FG repeats 2
217450_at	0.000774	0.000217	-4.06253	-0.116579	-1.14085	AGFG2	ArfGAP with FG repeats 2
203566_s_at	9.21e-11	7.98e-13	-10.2593	19.0921	-1.2407	AGL	amylo-alpha-1, 6-glucosidase, 4-alpha-glucanotransferase
219792_at	0.000199	4.39e-05	-4.57918	1.43441	-0.533407	AGMAT	agmatinase
221648_s_at	6.88e-06	8.28e-07	-5.81465	5.3316	-0.980963	AGMAT	agmatinase
32837_at	0.00103	0.000302	-3.95284	-0.436411	-0.469605	AGPAT2	1-acylglycerol-3-phosphate O-acyltransferase 2
219693_at	0.0201	0.00963	2.71779	-3.70521	0.834544	AGPAT4	1-acylglycerol-3-phosphate O-acyltransferase 4
218096_at	0.0191	0.00909	2.74032	-3.65236	0.405179	AGPAT5	1-acylglycerol-3-phosphate O-acyltransferase 5
209173_at	0.00322	0.00115	-3.5	-1.71289	-0.628161	AGR2	anterior gradient 2, protein disulphide isomerase family member
212285_s_at	2.82e-08	1.02e-09	7.89279	11.9776	1.67439	AGRN	agrin
217419_x_at	1.61e-05	2.26e-06	5.50511	4.34012	0.971545	AGRN	agrin
217410_at	7.76e-05	1.45e-05	-4.92841	2.51583	-0.911357	AGRN	agrin
204499_at	0.00646	0.00258	-3.21202	-2.48161	-0.983253	AGTPBP1	ATP/GTP binding protein 1
207293_s_at	0.00437	0.00163	-3.37623	-2.04779	-0.921376	AGTR2	angiotensin II receptor type 2
207294_at	0.0119	0.00523	-2.952	-3.14169	-1.17907	AGTR2	angiotensin II receptor type 2
222321_at	0.0041	0.00152	-3.40213	-1.97826	-1.1961	AGTR2	angiotensin II receptor type 2
210327_s_at	1.87e-05	2.68e-06	-5.45259	4.17253	-1.33932	AGXT	alanine-glyoxylate aminotransferase
200849_s_at	0.00903	0.0038	-3.07145	-2.84274	-0.34059	AHCYL1	adenosylhomocysteinase like 1
207464_at	3.66e-06	3.95e-07	-6.04162	6.06147	-0.780085	AHCYL1	adenosylhomocysteinase like 1
212814_at	0.0171	0.008	-2.79006	-3.53464	-0.236228	AHCYL2	adenosylhomocysteinase like 2
215672_s_at	0.000109	2.16e-05	-4.80269	2.12404	-0.828377	AHCYL2	adenosylhomocysteinase like 2
220842_at	0.00714	0.0029	-3.17027	-2.58987	-0.822572	AHI1	Abelson helper integration site 1
202820_at	0.0001	1.95e-05	4.83498	2.22441	1.36818	AHR	aryl hydrocarbon receptor
201491_at	0.000156	3.29e-05	4.67082	1.71602	0.613227	AHSA1	activator of Hsp90 ATPase activity 1
204551_s_at	4.66e-05	8e-06	-5.11411	3.09894	-1.47017	AHSG	alpha 2-HS glycoprotein
219672_at	0.000608	0.000163	-4.15597	0.15875	-0.72104	AHSP	alpha hemoglobin stabilizing protein
219841_at	3.74e-05	6.18e-06	-5.19408	3.35147	-1.39095	AICDA	activation-induced cytidine deaminase
220199_s_at	0.00233	0.000787	3.63012	-1.35395	0.633128	AIDA	axin interactor, dorsalization associated
215051_x_at	5.31e-09	1.26e-10	8.56121	14.0532	2.85514	AIF1	allograft inflammatory factor 1
213095_x_at	0.000592	0.000158	4.16619	0.188999	1.52747	AIF1	allograft inflammatory factor 1
209901_x_at	0.000221	4.96e-05	4.53975	1.3138	1.42211	AIF1	allograft inflammatory factor 1
207823_s_at	1.81e-05	2.58e-06	-5.46405	4.20909	-1.34402	AIF1	allograft inflammatory factor 1
205512_s_at	2.79e-07	1.68e-08	-7.01428	9.19003	-0.791682	AIFM1	apoptosis inducing factor, mitochondria associated 1
212543_at	2.4e-06	2.39e-07	6.19664	6.5607	0.817192	AIM1	absent in melanoma 1
220290_at	0.000169	3.64e-05	-4.63858	1.61674	-1.18182	AIM1L	absent in melanoma 1-like
206513_at	0.0173	0.00811	2.78455	-3.54776	0.552963	AIM2	absent in melanoma 2
209972_s_at	4.22e-06	4.67e-07	-5.99048	5.89686	-0.690488	AIMP2	aminoacyl tRNA synthetase complex interacting multifunctional protein 2
201781_s_at	0.00188	0.000611	-3.7168	-1.11118	-0.4436	AIP	aryl hydrocarbon receptor interacting protein
219977_at	0.00438	0.00164	-3.37509	-2.05084	-0.533658	AIPL1	aryl hydrocarbon receptor interacting protein like 1
208090_s_at	0.00177	0.00057	-3.73998	-1.04577	-0.931668	AIRE	autoimmune regulator
202587_s_at	1.11e-05	1.46e-06	-5.63924	4.76901	-0.861711	AK1	adenylate kinase 1
212175_s_at	0.000927	0.000269	3.99188	-0.322987	0.410945	AK2	adenylate kinase 2
212173_at	2e-05	2.92e-06	-5.4262	4.08843	-0.949797	AK2	adenylate kinase 2
203893_at	0.0128	0.00569	-2.92049	-3.21927	-0.41753	AK6	adenylate kinase 6
202168_at	0.00592	0.00233	3.24999	-2.38239	0.296184	AK6///TAF9	adenylate kinase 6///TATA-box binding protein associated factor 9
201675_at	0.0076	0.00312	-3.14394	-2.65772	-0.331709	AKAP1	A-kinase anchoring protein 1
210625_s_at	0.000324	7.85e-05	-4.39329	0.868726	-0.860418	AKAP1	A-kinase anchoring protein 1
210626_at	0.00491	0.00187	-3.32829	-2.17571	-1.14397	AKAP1	A-kinase anchoring protein 1
203156_at	0.000337	8.22e-05	4.37838	0.823697	0.61585	AKAP11	A-kinase anchoring protein 11
210517_s_at	0.0164	0.00763	2.80837	-3.49096	0.450502	AKAP12	A-kinase anchoring protein 12
222024_s_at	0.000127	2.6e-05	4.74538	1.94631	1.18536	AKAP13	A-kinase anchoring protein 13
221718_s_at	0.0186	0.0088	2.75276	-3.62306	0.531475	AKAP13	A-kinase anchoring protein 13
209534_x_at	0.00895	0.00376	3.07521	-2.8332	0.491116	AKAP13	A-kinase anchoring protein 13
208325_s_at	0.0133	0.00595	2.90342	-3.2611	0.441113	AKAP13	A-kinase anchoring protein 13
203624_at	0.00425	0.00158	3.38761	-2.01729	0.437913	AKAP17A	A-kinase anchoring protein 17A
207019_s_at	0.0193	0.0092	-2.73537	-3.66399	-0.899317	AKAP4	A-kinase anchoring protein 4
207800_at	0.0146	0.00667	-2.86	-3.36673	-0.621172	AKAP5	A-kinase anchoring protein 5
205359_at	0.00617	0.00244	-3.23251	-2.42817	-0.297128	AKAP6	A-kinase anchoring protein 6
205771_s_at	0.0164	0.00764	-2.8079	-3.49208	-0.403289	AKAP7	A-kinase anchoring protein 7
205772_s_at	0.000918	0.000266	-3.99525	-0.313182	-0.483062	AKAP7	A-kinase anchoring protein 7
211172_x_at	0.00265	0.000915	-3.57828	-1.49777	-0.719784	AKAP7	A-kinase anchoring protein 7
218064_s_at	0.0119	0.00521	2.95391	-3.13696	0.380536	AKAP8L	A-kinase anchoring protein 8 like
222160_at	0.00149	0.000465	-3.80868	-0.85082	-0.475125	AKAP8L	A-kinase anchoring protein 8 like
215741_x_at	0.00143	0.000444	-3.82452	-0.805622	-0.785334	AKAP8L	A-kinase anchoring protein 8 like
217893_s_at	0.00649	0.0026	3.20962	-2.48785	0.939672	AKIRIN1	akirin 1
201900_s_at	0.00176	0.000565	3.74292	-1.03748	0.345586	AKR1A1	aldo-keto reductase family 1 member A1
201272_at	1.34e-06	1.16e-07	-6.41856	7.27561	-0.765656	AKR1B1	aldo-keto reductase family 1 member B
206561_s_at	0.0138	0.00621	-2.88693	-3.30134	-0.505695	AKR1B10	aldo-keto reductase family 1 member B10
207102_at	0.00168	0.000536	-3.76077	-0.986977	-0.604824	AKR1D1	aldo-keto reductase family 1, member D1
214259_s_at	1.16e-05	1.55e-06	-5.62169	4.71284	-0.616286	AKR7A2	aldo-keto reductase family 7 member A2
202139_at	0.000232	5.26e-05	-4.52137	1.25769	-0.775582	AKR7A2	aldo-keto reductase family 7 member A2
206469_x_at	1.84e-06	1.71e-07	-6.2984	6.88853	-0.728311	AKR7A3	aldo-keto reductase family 7 member A3
216381_x_at	2.14e-07	1.22e-08	-7.11491	9.51198	-0.805494	AKR7A3	aldo-keto reductase family 7 member A3
207163_s_at	0.00116	0.000347	3.90687	-0.569317	0.618963	AKT1	AKT serine/threonine kinase 1
203809_s_at	0.00167	0.000532	-3.76341	-0.97949	-0.870789	AKT2	AKT serine/threonine kinase 2
212609_s_at	3.64e-05	6e-06	5.20357	3.38149	1.71295	AKT3	AKT serine/threonine kinase 3
212607_at	0.000719	0.000199	4.09095	-0.033107	0.454674	AKT3	AKT serine/threonine kinase 3
219393_s_at	2.03e-09	3.71e-11	-8.96138	15.2726	-1.21387	AKT3	AKT serine/threonine kinase 3
218373_at	0.0103	0.00441	-3.01606	-2.9823	-0.544618	AKTIP	AKT interacting protein
218489_s_at	4.97e-06	5.68e-07	-5.93033	5.70338	-1.39896	ALAD	aminolevulinate dehydratase
205633_s_at	5.08e-07	3.54e-08	-6.78411	8.45174	-0.924048	ALAS1	5'-aminolevulinate synthase 1
211560_s_at	5.22e-05	9.13e-06	-5.07281	2.96886	-0.748597	ALAS2	5'-aminolevulinate synthase 2
207015_s_at	0.00365	0.00133	-3.44891	-1.85192	-0.776158	ALDH1A2	aldehyde dehydrogenase 1 family member A2
209646_x_at	0.0123	0.00544	-2.93708	-3.17849	-0.725662	ALDH1B1	aldehyde dehydrogenase 1 family member B1
215798_at	0.00536	0.00207	-3.29123	-2.27388	-0.403708	ALDH1L1	aldehyde dehydrogenase 1 family member L1
205208_at	0.00528	0.00204	-3.29785	-2.25641	-0.531585	ALDH1L1	aldehyde dehydrogenase 1 family member L1
201425_at	0.00118	0.000356	-3.89798	-0.594929	-0.558819	ALDH2	aldehyde dehydrogenase 2 family (mitochondrial)
211004_s_at	0.000169	3.62e-05	-4.64056	1.62284	-0.669892	ALDH3B1	aldehyde dehydrogenase 3 family member B1
204942_s_at	5.24e-05	9.17e-06	-5.07133	2.96418	-0.897078	ALDH3B2	aldehyde dehydrogenase 3 family member B2
211552_s_at	8.76e-05	1.67e-05	-4.88426	2.37797	-0.729912	ALDH4A1	aldehyde dehydrogenase 4 family member A1
203608_at	5.05e-06	5.8e-07	-5.92403	5.6831	-0.852611	ALDH5A1	aldehyde dehydrogenase 5 family member A1
221590_s_at	0.00027	6.35e-05	-4.46132	1.07486	-0.558676	ALDH6A1	aldehyde dehydrogenase 6 family member A1
204290_s_at	0.00189	0.000615	-3.71413	-1.1187	-0.575125	ALDH6A1	aldehyde dehydrogenase 6 family member A1
204289_at	0.000794	0.000224	-4.05272	-0.145321	-1.20782	ALDH6A1	aldehyde dehydrogenase 6 family member A1
208950_s_at	0.00118	0.000357	3.89746	-0.596414	0.553066	ALDH7A1	aldehyde dehydrogenase 7 family member A1
220148_at	0.0139	0.00626	2.88405	-3.30835	0.523412	ALDH8A1	aldehyde dehydrogenase 8 family member A1
200966_x_at	6.71e-05	1.22e-05	-4.98174	2.68281	-0.975973	ALDOA	aldolase, fructose-bisphosphate A
211617_at	0.00169	0.000539	-3.75905	-0.991829	-0.981621	ALDOAP2	aldolase, fructose-bisphosphate A pseudogene 2
216600_x_at	0.000147	3.07e-05	-4.69233	1.78233	-0.568761	ALDOB	aldolase, fructose-bisphosphate B
214423_x_at	1.29e-06	1.1e-07	-6.43553	7.33028	-0.71523	ALDOB	aldolase, fructose-bisphosphate B
204705_x_at	3.22e-05	5.15e-06	-5.25059	3.53037	-0.84425	ALDOB	aldolase, fructose-bisphosphate B
214424_s_at	3.32e-05	5.35e-06	-5.23902	3.49371	-1.04938	ALDOB	aldolase, fructose-bisphosphate B
211357_s_at	0.00779	0.00321	-3.13326	-2.68515	-1.32165	ALDOB	aldolase, fructose-bisphosphate B
202022_at	0.000325	7.88e-05	-4.39177	0.864152	-0.532999	ALDOC	aldolase, fructose-bisphosphate C
203614_at	1.81e-06	1.69e-07	6.30277	6.9026	0.63792	ALG11///UTP14C	ALG11, alpha-1,2-mannosyltransferase///UTP14, small subunit processome component homolog C (S. cerevisiae)
218444_at	0.000222	5e-05	4.53768	1.30748	1.1807	ALG12	ALG12, alpha-1,6-mannosyltransferase
205584_at	0.00332	0.00119	3.4876	-1.74674	0.943298	ALG13	ALG13, UDP-N-acetylglucosaminyltransferase subunit
205583_s_at	2.91e-05	4.56e-06	5.28833	3.65004	0.652974	ALG13	ALG13, UDP-N-acetylglucosaminyltransferase subunit
203545_at	0.00586	0.0023	3.25435	-2.37097	0.312285	ALG8	ALG8, alpha-1,3-glucosyltransferase
220365_at	0.000337	8.23e-05	-4.37772	0.821711	-1.29193	ALLC	allantoicase
207206_s_at	0.00191	0.000622	-3.71075	-1.12821	-1.17464	ALOX12	arachidonate 12-lipoxygenase, 12S type
207381_at	0.000435	0.000111	-4.28258	0.535685	-0.937905	ALOX12B	arachidonate 12-lipoxygenase, 12R type
214340_at	0.00306	0.00108	-3.52085	-1.65583	-0.591419	ALOX12P2	arachidonate 12-lipoxygenase pseudogene 2
207328_at	0.00117	0.000353	-3.90135	-0.585211	-0.958423	ALOX15	arachidonate 15-lipoxygenase
206714_at	0.000159	3.37e-05	-4.66241	1.6901	-0.735249	ALOX15B	arachidonate 15-lipoxygenase, type B
204446_s_at	0.00544	0.00211	3.28521	-2.28978	0.912022	ALOX5	arachidonate 5-lipoxygenase
207708_at	0.0106	0.00459	-3.00122	-3.0194	-0.412838	ALOXE3	arachidonate lipoxygenase 3
222383_s_at	4.86e-06	5.52e-07	-5.93904	5.73139	-0.950684	ALOXE3	arachidonate lipoxygenase 3
207140_at	3.08e-10	3.3e-12	-9.77086	17.68	-1.09439	ALPI	alkaline phosphatase, intestinal
211618_s_at	4.69e-08	1.92e-09	-7.69246	11.3472	-1.33598	ALPI	alkaline phosphatase, intestinal
214846_s_at	0.0153	0.00702	-2.84015	-3.41468	-0.464182	ALPK3	alpha kinase 3
215783_s_at	5.92e-05	1.06e-05	-5.02714	2.82524	-0.953888	ALPL	alkaline phosphatase, liver/bone/kidney
204664_at	1.23e-06	1.03e-07	-6.45581	7.39559	-1.03137	ALPP	alkaline phosphatase, placental
216377_x_at	1.97e-06	1.87e-07	-6.27233	6.80453	-0.937096	ALPPL2	alkaline phosphatase, placental like 2
222333_at	6.64e-10	8.89e-12	-9.43627	16.6949	-0.904603	ALS2CL	ALS2 C-terminal like
206837_at	0.0134	0.00599	-2.90085	-3.26737	-0.429727	ALX1	ALX homeobox 1
208330_at	0.00828	0.00344	-3.10832	-2.74897	-0.752642	ALX4	ALX homeobox 4
217111_at	0.00643	0.00257	-3.21403	-2.47636	-1.35045	AMACR	alpha-methylacyl-CoA racemase
217113_at	1.23e-07	6.03e-09	-7.33325	10.2085	-2.04804	AMACR	alpha-methylacyl-CoA racemase
221114_at	0.00527	0.00203	-3.29824	-2.25536	-0.531835	AMBN	ameloblastin
205477_s_at	1.47e-06	1.29e-07	-6.38446	7.16578	-1.08384	AMBP	alpha-1-microglobulin/bikunin precursor
219141_s_at	3.27e-06	3.44e-07	6.08403	6.19801	1.65286	AMBRA1	autophagy and beclin 1 regulator 1
52731_at	0.000834	0.000237	4.03357	-0.201379	0.500804	AMBRA1	autophagy and beclin 1 regulator 1
208410_x_at	0.00158	0.000498	-3.78563	-0.91641	-0.58635	AMELX	amelogenin, X-linked
208220_x_at	9.25e-05	1.78e-05	-4.86476	2.31714	-1.30816	AMELY	amelogenin, Y-linked
206892_at	4.31e-08	1.72e-09	-7.72688	11.4558	-1.2435	AMHR2	anti-Mullerian hormone receptor type 2
204976_s_at	0.00635	0.00253	3.21953	-2.46202	0.66793	AMMECR1	Alport syndrome, mental retardation, midface hypoplasia and elliptocytosis chromosomal region gene 1
220989_s_at	0.0016	0.000506	-3.78031	-0.93154	-0.707453	AMN	amnion associated transmembrane protein
209521_s_at	0.00276	0.000957	-3.56298	-1.54	-0.530955	AMOT	angiomotin
203002_at	0.00443	0.00166	3.36955	-2.06568	0.480241	AMOTL2	angiomotin like 2
206121_at	9.74e-06	1.26e-06	-5.68602	4.91887	-0.779703	AMPD1	adenosine monophosphate deaminase 1
212360_at	2.08e-05	3.07e-06	5.41125	4.0408	0.843814	AMPD2	adenosine monophosphate deaminase 2
207992_s_at	3.11e-09	6.47e-11	8.7788	14.7185	1.4587	AMPD3	adenosine monophosphate deaminase 3
218167_at	0.00222	0.000744	-3.64932	-1.30044	-0.349104	AMZ2	archaelysin family metallopeptidase 2
209001_s_at	0.00628	0.00249	3.22505	-2.44762	0.251157	ANAPC13	anaphase promoting complex subunit 13
204218_at	4.59e-05	7.87e-06	-5.11889	3.11401	-0.695347	ANAPC15	anaphase promoting complex subunit 15
218555_at	0.0139	0.00625	2.88481	-3.30651	0.436561	ANAPC2	anaphase promoting complex subunit 2
208721_s_at	0.0103	0.00441	-3.01586	-2.98279	-0.487414	ANAPC5	anaphase promoting complex subunit 5
36865_at	0.0001	1.96e-05	4.83383	2.22085	1.01077	ANGEL1	angel homolog 1
221825_at	0.000159	3.37e-05	4.66293	1.69171	0.461926	ANGEL2	angel homolog 2
205608_s_at	0.0203	0.00978	-2.71178	-3.71924	-0.431669	ANGPT1	angiopoietin 1
205572_at	1.72e-08	5.4e-10	8.09411	12.6075	2.6814	ANGPT2	angiopoietin 2
211148_s_at	1.05e-09	1.59e-11	9.24184	16.1159	2.48739	ANGPT2	angiopoietin 2
213004_at	5.18e-06	5.99e-07	5.91416	5.65139	0.800931	ANGPTL2	angiopoietin like 2
213001_at	0.0139	0.00629	2.88212	-3.31305	0.373516	ANGPTL2	angiopoietin like 2
206423_at	0.00521	0.002	-3.30398	-2.2402	-1.1941	ANGPTL7	angiopoietin like 7
220437_at	6.65e-06	7.96e-07	-5.82681	5.37065	-0.882695	ANGPTL8	angiopoietin like 8
205389_s_at	4.87e-07	3.35e-08	-6.80132	8.50702	-0.887065	ANK1	ankyrin 1
208353_x_at	1.51e-07	7.87e-09	-7.2503	9.94428	-1.14239	ANK1	ankyrin 1
205391_x_at	4.61e-07	3.15e-08	-6.82044	8.56843	-1.15288	ANK1	ankyrin 1
208352_x_at	1.2e-07	5.82e-09	-7.34447	10.2442	-1.20952	ANK1	ankyrin 1
207087_x_at	1.7e-07	9.17e-09	-7.20244	9.7916	-1.23557	ANK1	ankyrin 1
202921_s_at	3.84e-05	6.38e-06	-5.18445	3.32102	-0.768873	ANK2	ankyrin 2, neuronal
206385_s_at	7.55e-05	1.41e-05	4.93813	2.54624	0.527246	ANK3	ankyrin 3, node of Ranvier (ankyrin G)
207950_s_at	0.00132	0.000404	-3.85583	-0.716046	-0.524435	ANK3	ankyrin 3, node of Ranvier (ankyrin G)
220076_at	0.00193	0.000632	-3.70511	-1.14408	-1.12734	ANKH	ANKH inorganic pyrophosphate transport regulator
208772_at	0.0205	0.00987	2.70808	-3.72789	0.412358	ANKHD1-EIF4EBP3///ANKHD1	ANKHD1-EIF4EBP3 readthrough///ankyrin repeat and KH domain containing 1
220280_s_at	2.02e-05	2.96e-06	-5.4226	4.07694	-1.43593	ANKMY1	ankyrin repeat and MYND domain containing 1
218769_s_at	1.98e-06	1.88e-07	6.27033	6.79808	0.728857	ANKRA2	ankyrin repeat family A member 2
218093_s_at	0.000302	7.22e-05	4.41983	0.949032	0.43572	ANKRD10	ankyrin repeat domain 10
216550_x_at	0.0126	0.00562	2.92496	-3.20831	0.787082	ANKRD12	ankyrin repeat domain 12
216563_at	0.0052	0.002	3.30464	-2.23846	0.699138	ANKRD12	ankyrin repeat domain 12
212211_at	0.0158	0.00727	2.8268	-3.4468	0.32905	ANKRD17	ankyrin repeat domain 17
213035_at	0.0117	0.00511	2.96091	-3.11965	0.385993	ANKRD28	ankyrin repeat domain 28
214723_x_at	0.000173	3.74e-05	4.63009	1.59066	1.58695	ANKRD36	ankyrin repeat domain 36
220940_at	3.85e-05	6.41e-06	5.18293	3.31622	1.1832	ANKRD36B	ankyrin repeat domain 36B
212731_at	7.01e-06	8.46e-07	-5.80793	5.31002	-0.701032	ANKRD46	ankyrin repeat domain 46
219069_at	5.3e-05	9.28e-06	5.06786	2.95327	0.641502	ANKRD49	ankyrin repeat domain 49
215759_at	0.000116	2.33e-05	-4.77923	2.0512	-1.15919	ANKRD53	ankyrin repeat domain 53
219989_s_at	0.00514	0.00197	-3.30981	-2.22474	-1.02175	ANKS1B	ankyrin repeat and sterile alpha motif domain containing 1B
205206_at	6.42e-06	7.62e-07	-5.83984	5.41249	-0.789231	ANOS1	anosmin 1
201306_s_at	1.67e-12	7.98e-15	11.9236	23.6654	0.998352	ANP32B	acidic nuclear phosphoprotein 32 family member B
208538_at	0.000268	6.3e-05	-4.46382	1.08244	-1.12713	ANP32C	acidic nuclear phosphoprotein 32 family member C
201012_at	1.2e-07	5.86e-09	7.34231	10.2374	1.43861	ANXA1	annexin A1
213503_x_at	4.52e-08	1.82e-09	7.70894	11.3992	0.924447	ANXA2	annexin A2
210427_x_at	2.23e-07	1.28e-08	7.09912	9.46152	0.798624	ANXA2	annexin A2
201590_x_at	2.57e-05	3.91e-06	5.33648	3.80292	0.629349	ANXA2	annexin A2
208816_x_at	5.1e-05	8.88e-06	5.08136	2.99575	0.64533	ANXA2P2	annexin A2 pseudogene 2
209369_at	0.000294	7e-05	-4.42978	0.979144	-0.633533	ANXA3	annexin A3
201301_s_at	3e-10	3.2e-12	9.78196	17.7124	2.20019	ANXA4	annexin A4
201302_at	2.4e-09	4.6e-11	8.89071	15.0586	1.13248	ANXA4	annexin A4
200782_at	1.19e-09	1.87e-11	9.18741	15.953	1.16206	ANXA5	annexin A5
203074_at	3.73e-08	1.43e-09	-7.78462	11.6377	-0.907442	ANXA8L1///ANXA8	annexin A8-like 1///annexin A8
210085_s_at	1.03e-05	1.34e-06	-5.66639	4.856	-0.986345	ANXA9	annexin A9
207064_s_at	2.45e-05	3.71e-06	-5.35231	3.85325	-0.795067	AOC2	amine oxidase, copper containing 2
216601_at	0.000112	2.25e-05	-4.79102	2.0878	-1.26758	AOC4P	amine oxidase, copper containing 4, pseudogene
205082_s_at	0.0012	0.000363	-3.89189	-0.612475	-1.20876	AOX1	aldehyde oxidase 1
219023_at	0.0126	0.00559	2.9271	-3.20306	0.439262	AP1AR	adaptor related protein complex 1 associated regulatory protein
214341_at	0.00082	0.000232	-4.04044	-0.18128	-1.082	AP1G2	adaptor related protein complex 1 gamma 2 subunit
203299_s_at	0.00676	0.00273	-3.19272	-2.53177	-0.321475	AP1S2	adaptor related protein complex 1 sigma 2 subunit
211779_x_at	2.5e-07	1.47e-08	7.05572	9.32267	0.712906	AP2A2	adaptor related protein complex 2 alpha 2 subunit
212159_x_at	1.65e-05	2.32e-06	5.49735	4.31534	0.605876	AP2A2	adaptor related protein complex 2 alpha 2 subunit
203141_s_at	0.000105	2.06e-05	-4.81818	2.17218	-0.763299	AP3B1	adaptor related protein complex 3 beta 1 subunit
205678_at	1.66e-05	2.34e-06	-5.49477	4.30711	-0.998928	AP3B2	adaptor related protein complex 3 beta 2 subunit
208710_s_at	3.51e-06	3.75e-07	6.05795	6.11405	2.50683	AP3D1	adaptor related protein complex 3 delta 1 subunit
210974_s_at	0.00011	2.19e-05	4.7993	2.11349	1.30327	AP3D1	adaptor related protein complex 3 delta 1 subunit
202442_at	0.000195	4.31e-05	4.58503	1.45234	0.439345	AP3S1	adaptor related protein complex 3 sigma 1 subunit
220228_at	0.000248	5.7e-05	-4.49552	1.17888	-1.01723	AP4E1	adaptor related protein complex 4 epsilon 1 subunit
220229_s_at	0.00514	0.00197	-3.30919	-2.2264	-1.08262	AP4E1	adaptor related protein complex 4 epsilon 1 subunit
219706_at	2.08e-05	3.06e-06	-5.41236	4.04434	-0.537795	AP5S1	adaptor related protein complex 5 sigma 1 subunit
204859_s_at	9.37e-05	1.81e-05	4.85956	2.30094	0.71088	APAF1	apoptotic peptidase activating factor 1
211553_x_at	0.00176	0.000567	-3.74186	-1.04047	-0.476075	APAF1	apoptotic peptidase activating factor 1
209871_s_at	0.0024	0.000814	-3.61841	-1.38654	-0.608091	APBA2	amyloid beta precursor protein binding family A member 2
209870_s_at	4.33e-06	4.81e-07	-5.9814	5.86767	-1.15631	APBA2	amyloid beta precursor protein binding family A member 2
205146_x_at	4.98e-07	3.45e-08	6.79188	8.47672	1.49477	APBA3	amyloid beta precursor protein binding family A member 3
215148_s_at	2.68e-05	4.12e-06	5.32005	3.75072	0.616764	APBA3	amyloid beta precursor protein binding family A member 3
216750_at	0.000559	0.000148	-4.1877	0.252809	-0.557327	APBB2	amyloid beta precursor protein binding family B member 2
212972_x_at	1.57e-06	1.41e-07	-6.35735	7.07844	-0.880846	APBB2	amyloid beta precursor protein binding family B member 2
216933_x_at	0.000506	0.000132	-4.22488	0.363358	-0.679305	APC	APC, WNT signaling pathway regulator
217174_s_at	0.00337	0.00121	-3.48271	-1.76008	-0.823033	APC2	APC2, WNT signaling pathway regulator
204408_at	0.000264	6.18e-05	4.47006	1.10141	0.831385	APEX2	apurinic/apyrimidinic endodeoxyribonuclease 2
201686_x_at	1.59e-05	2.23e-06	-5.50984	4.35521	-0.694866	API5	apoptosis inhibitor 5
218698_at	0.000127	2.6e-05	-4.74516	1.94562	-0.964527	APIP	APAF1 interacting protein
209462_at	0.000242	5.54e-05	-4.505	1.20775	-0.580569	APLP1	amyloid beta precursor like protein 1
206656_s_at	0.000582	0.000155	4.17278	0.208551	0.347576	APMAP	adipocyte plasma membrane associated protein
217073_x_at	0.000934	0.000271	-3.98916	-0.330913	-0.803294	APOA1	apolipoprotein A1
219465_at	0.0121	0.00534	-2.94419	-3.16096	-0.735555	APOA2	apolipoprotein A2
219466_s_at	0.00945	0.00401	-3.05153	-2.8931	-1.21166	APOA2	apolipoprotein A2
206894_at	5.05e-09	1.19e-10	-8.58013	14.1113	-2.28046	APOA4	apolipoprotein A4
205108_s_at	4.89e-07	3.37e-08	-6.79927	8.50044	-1.09205	APOB	apolipoprotein B
207158_at	3.73e-05	6.17e-06	-5.19459	3.35306	-0.683093	APOBEC1	apolipoprotein B mRNA editing enzyme catalytic subunit 1
206160_at	7.29e-08	3.23e-09	-7.52899	10.8303	-0.831468	APOBEC2	apolipoprotein B mRNA editing enzyme catalytic subunit 2
210873_x_at	1.36e-07	6.85e-09	7.29362	10.0823	2.1827	APOBEC3A_B///APOBEC3A	APOBEC3A and APOBEC3B deletion hybrid///apolipoprotein B mRNA editing enzyme catalytic subunit 3A
214995_s_at	0.000144	2.99e-05	4.70044	1.80739	1.66747	APOBEC3F///APOBEC3G	apolipoprotein B mRNA editing enzyme catalytic subunit 3F///apolipoprotein B mRNA editing enzyme catalytic subunit 3G
204205_at	0.000128	2.61e-05	4.74385	1.94157	1.16626	APOBEC3G	apolipoprotein B mRNA editing enzyme catalytic subunit 3G
215579_at	0.000897	0.000259	-4.00475	-0.285506	-0.824947	APOBEC3G	apolipoprotein B mRNA editing enzyme catalytic subunit 3G
220023_at	0.00215	0.000717	-3.6621	-1.26472	-1.25037	APOBR	apolipoprotein B receptor
204416_x_at	0.0178	0.00836	2.77275	-3.57578	0.952453	APOC1	apolipoprotein C1
205820_s_at	0.000168	3.61e-05	-4.64117	1.62471	-1.06207	APOC3	apolipoprotein C3
204561_x_at	0.000663	0.000181	-4.12211	0.058678	-0.621055	APOC4-APOC2///APOC4///APOC2	APOC4-APOC2 readthrough (NMD candidate)///apolipoprotein C4///apolipoprotein C2
206738_at	8.5e-07	6.63e-08	-6.5904	7.8289	-0.736318	APOC4-APOC2///APOC4///APOC2	APOC4-APOC2 readthrough (NMD candidate)///apolipoprotein C4///apolipoprotein C2
203382_s_at	3.09e-06	3.23e-07	6.10413	6.26272	1.9436	APOE	apolipoprotein E
203381_s_at	0.000112	2.22e-05	4.79404	2.09718	1.46927	APOE	apolipoprotein E
205216_s_at	0.00354	0.00128	3.46123	-1.81852	0.939959	APOH	apolipoprotein H
209546_s_at	4.81e-08	1.98e-09	7.6826	11.3161	2.63707	APOL1	apolipoprotein L1
221653_x_at	1.72e-13	6.73e-16	12.8741	26.1129	2.93023	APOL2	apolipoprotein L2
221013_s_at	0.00629	0.0025	-3.2239	-2.45065	-0.810068	APOL2	apolipoprotein L2
221087_s_at	0.0116	0.00508	2.96337	-3.11355	0.420386	APOL3	apolipoprotein L3
220478_at	0.000107	2.11e-05	-4.8112	2.15047	-0.73905	APOL5	apolipoprotein L5
220890_s_at	0.000273	6.41e-05	4.45816	1.06525	0.415763	APOLD1///DDX47	apolipoprotein L domain containing 1///DEAD-box helicase 47
205682_x_at	1.29e-06	1.1e-07	-6.4337	7.32436	-0.674228	APOM	apolipoprotein M
214910_s_at	4.01e-08	1.57e-09	-7.7562	11.5482	-0.916252	APOM	apolipoprotein M
221620_s_at	1.17e-10	1.04e-12	-10.1681	18.8308	-1.23857	APOO	apolipoprotein O
213282_at	0.003	0.00105	-3.52941	-1.63237	-0.43455	APOOL	apolipoprotein O like
213289_at	9.23e-05	1.77e-05	-4.86565	2.31992	-0.590498	APOOL	apolipoprotein O like
200602_at	3.11e-05	4.96e-06	5.26264	3.56855	1.00634	APP	amyloid beta precursor protein
214953_s_at	0.00161	0.000508	3.77893	-0.935465	0.699554	APP	amyloid beta precursor protein
202631_s_at	0.00189	0.000613	3.71525	-1.11553	0.39899	APPBP2	amyloid beta precursor protein binding protein 2
218158_s_at	5.49e-05	9.68e-06	-5.05473	2.91196	-0.691088	APPL1	adaptor protein, phosphotyrosine interacting with PH domain and leucine zipper 1
218527_at	0.0163	0.00756	2.81191	-3.48248	0.279733	APTX	aprataxin
207542_s_at	0.000661	0.00018	-4.12333	0.062298	-0.560732	AQP1	aquaporin 1 (Colton blood group)
39248_at	0.00273	0.000946	3.56676	-1.52957	1.03587	AQP3	aquaporin 3 (Gill blood group)
210068_s_at	0.00173	0.000555	-3.74915	-1.01986	-0.918514	AQP4	aquaporin 4
210906_x_at	1.05e-06	8.51e-08	-6.51356	7.58156	-1.42813	AQP4	aquaporin 4
210066_s_at	0.000152	3.19e-05	-4.68002	1.74438	-2.49296	AQP4	aquaporin 4
210067_at	3.51e-05	5.74e-06	-5.21727	3.42484	-2.87319	AQP4	aquaporin 4
213611_at	0.0143	0.00649	-2.8702	-3.342	-0.692501	AQP5	aquaporin 5
216219_at	0.000356	8.76e-05	-4.35776	0.761519	-0.738124	AQP6	aquaporin 6
208435_s_at	1.8e-05	2.58e-06	-5.46495	4.21195	-1.01696	AQP6	aquaporin 6
205568_at	4.5e-06	5.03e-07	-5.96781	5.82393	-1.43123	AQP9	aquaporin 9
212584_at	0.000181	3.94e-05	4.61368	1.54022	0.43191	AQR	aquarius intron-binding spliceosomal factor
211110_s_at	0.00465	0.00176	-3.35023	-2.11731	-0.52421	AR	androgen receptor
201895_at	9.61e-05	1.86e-05	-4.85047	2.27264	-0.809649	ARAF	A-Raf proto-oncogene, serine/threonine kinase
210090_at	3.18e-05	5.08e-06	-5.25479	3.54367	-0.96704	ARC	activity regulated cytoskeleton associated protein
202128_at	0.000817	0.000231	4.04192	-0.176934	0.365289	AREL1	apoptosis resistant E3 ubiquitin protein ligase 1
200011_s_at	0.00159	0.000503	3.78269	-0.924783	0.408432	ARF3	ADP ribosylation factor 3
201097_s_at	1.37e-07	6.98e-09	7.28744	10.0626	0.686728	ARF4	ADP ribosylation factor 4
201096_s_at	0.0019	0.000619	3.71201	-1.12468	0.486728	ARF4	ADP ribosylation factor 4
202211_at	0.000108	2.13e-05	4.80694	2.13724	0.504471	ARFGAP3	ADP ribosylation factor GTPase activating protein 3
218230_at	0.000396	9.93e-05	4.31724	0.639643	0.977009	ARFIP1	ADP ribosylation factor interacting protein 1
203174_s_at	1.24e-06	1.04e-07	-6.4506	7.3788	-0.777091	ARFRP1	ADP ribosylation factor related protein 1
206177_s_at	1.39e-05	1.91e-06	-5.55697	4.50579	-1.20149	ARG1	arginase 1
203946_s_at	2.83e-05	4.41e-06	5.29894	3.6837	1.84781	ARG2	arginase 2
202117_at	3.14e-10	3.43e-12	9.75771	17.6416	0.915647	ARHGAP1	Rho GTPase activating protein 1
207606_s_at	3.97e-05	6.63e-06	5.17254	3.28338	0.535504	ARHGAP12	Rho GTPase activating protein 12
218076_s_at	0.000236	5.37e-05	4.51471	1.23736	0.819622	ARHGAP17	Rho GTPase activating protein 17
37577_at	0.00797	0.0033	3.12351	-2.71012	1.01388	ARHGAP19	Rho GTPase activating protein 19
204882_at	0.0169	0.00788	2.79585	-3.52085	0.974331	ARHGAP25	Rho GTPase activating protein 25
220381_at	0.00429	0.0016	-3.3839	-2.02724	-0.599434	ARHGAP28	Rho GTPase activating protein 28
203910_at	2.73e-05	4.22e-06	5.3128	3.72769	0.715754	ARHGAP29	Rho GTPase activating protein 29
215256_x_at	2.27e-07	1.31e-08	-7.09139	9.4368	-1.502	ARHGAP33	Rho GTPase activating protein 33
202045_s_at	7.55e-05	1.4e-05	-4.93833	2.54687	-0.561267	ARHGAP35	Rho GTPase activating protein 35
215232_at	0.00409	0.00151	-3.40312	-1.9756	-0.502152	ARHGAP44	Rho GTPase activating protein 44
212873_at	2.17e-09	4.02e-11	8.93476	15.192	2.5448	ARHGAP45	Rho GTPase activating protein 45
217614_at	0.00679	0.00274	-3.19085	-2.5366	-0.511934	ARHGAP45	Rho GTPase activating protein 45
201167_x_at	0.0072	0.00293	3.16618	-2.60044	1.18515	ARHGDIA	Rho GDP dissociation inhibitor alpha
213606_s_at	0.0184	0.00869	2.7577	-3.61139	1.16051	ARHGDIA	Rho GDP dissociation inhibitor alpha
201168_x_at	0.0124	0.0055	2.93342	-3.1875	0.464871	ARHGDIA	Rho GDP dissociation inhibitor alpha
211716_x_at	0.0177	0.00828	2.77667	-3.56648	0.374997	ARHGDIA	Rho GDP dissociation inhibitor alpha
201288_at	3.09e-05	4.91e-06	5.26561	3.57797	1.0785	ARHGDIB	Rho GDP dissociation inhibitor beta
216620_s_at	1.59e-06	1.44e-07	6.35175	7.0604	1.87995	ARHGEF10	Rho guanine nucleotide exchange factor 10
202913_at	0.000441	0.000113	-4.2767	0.518098	-0.459879	ARHGEF11	Rho guanine nucleotide exchange factor 11
210741_at	0.00502	0.00191	3.31985	-2.19814	0.974831	ARHGEF12	Rho guanine nucleotide exchange factor 12
201334_s_at	0.00406	0.0015	3.4068	-1.96569	0.422834	ARHGEF12	Rho guanine nucleotide exchange factor 12
217348_x_at	0.000537	0.000141	-4.20297	0.298158	-0.939371	ARHGEF15	Rho guanine nucleotide exchange factor 15
208009_s_at	0.00685	0.00277	-3.18743	-2.54548	-0.641888	ARHGEF16	Rho guanine nucleotide exchange factor 16
203756_at	1.14e-05	1.52e-06	5.62762	4.73182	1.31474	ARHGEF17	Rho guanine nucleotide exchange factor 17
213039_at	1.37e-08	4.12e-10	8.18069	12.8772	1.18452	ARHGEF18	Rho/Rac guanine nucleotide exchange factor 18
209435_s_at	8.64e-09	2.32e-10	8.3651	13.449	1.16235	ARHGEF2	Rho/Rac guanine nucleotide exchange factor 2
218501_at	4.17e-05	7.02e-06	5.15462	3.22676	0.73313	ARHGEF3	Rho guanine nucleotide exchange factor 3
209539_at	3.08e-05	4.89e-06	-5.26682	3.58179	-0.699545	ARHGEF6	Rac/Cdc42 guanine nucleotide exchange factor 6
202548_s_at	7.83e-09	2.06e-10	8.40328	13.567	0.741425	ARHGEF7	Rho guanine nucleotide exchange factor 7
203264_s_at	0.00341	0.00122	3.47764	-1.77388	0.782909	ARHGEF9	Cdc42 guanine nucleotide exchange factor 9
212152_x_at	0.000315	7.59e-05	4.4039	0.900802	0.447506	ARID1A	AT-rich interaction domain 1A
207591_s_at	0.00183	0.000592	-3.72714	-1.08202	-1.1916	ARID1A	AT-rich interaction domain 1A
221230_s_at	1.79e-06	1.66e-07	6.30821	6.92012	0.688299	ARID4B	AT-rich interaction domain 4B
214139_at	0.000151	3.17e-05	-4.68189	1.75012	-0.615287	ARID4B	AT-rich interaction domain 4B
214943_s_at	0.00383	0.0014	3.42974	-1.90381	1.40663	ARID4B///RBM34	AT-rich interaction domain 4B///RNA binding motif protein 34
212591_at	3.15e-07	1.96e-08	6.96694	9.03837	0.760796	ARID4B///RBM34	AT-rich interaction domain 4B///RNA binding motif protein 34
213138_at	5.56e-06	6.5e-07	5.8887	5.56953	1.73519	ARID5A	AT-rich interaction domain 5A
212614_at	0.000293	6.96e-05	4.43168	0.984914	0.669429	ARID5B	AT-rich interaction domain 5B
201880_at	0.0162	0.0075	-2.81479	-3.47559	-0.343436	ARIH1	ariadne RBR E3 ubiquitin protein ligase 1
201879_at	0.00736	0.00301	-3.15712	-2.62381	-0.410459	ARIH1	ariadne RBR E3 ubiquitin protein ligase 1
201228_s_at	0.0164	0.00761	-2.80953	-3.48819	-0.382434	ARIH2	ariadne RBR E3 ubiquitin protein ligase 2
201658_at	0.0127	0.00564	-2.92355	-3.21177	-0.301594	ARL1	ADP ribosylation factor like GTPase 1
202564_x_at	0.00071	0.000196	-4.09583	-0.018747	-0.479244	ARL2	ADP ribosylation factor like GTPase 2
202092_s_at	0.000351	8.63e-05	-4.36247	0.775722	-0.37045	ARL2BP	ADP ribosylation factor like GTPase 2 binding protein
202091_at	0.015	0.00686	-2.84901	-3.39331	-0.535743	ARL2BP	ADP ribosylation factor like GTPase 2 binding protein
205020_s_at	4.6e-08	1.87e-09	7.7004	11.3722	1.76343	ARL4A	ADP ribosylation factor like GTPase 4A
202206_at	1.79e-06	1.66e-07	6.30898	6.92261	1.18192	ARL4C	ADP ribosylation factor like GTPase 4C
202207_at	5.87e-05	1.04e-05	5.03096	2.83725	1.08888	ARL4C	ADP ribosylation factor like GTPase 4C
202208_s_at	0.00745	0.00305	3.15205	-2.63687	1.06136	ARL4C	ADP ribosylation factor like GTPase 4C
213759_at	0.0038	0.00139	-3.43383	-1.89275	-1.1752	ARL4C	ADP ribosylation factor like GTPase 4C
203586_s_at	0.0127	0.00564	-2.92354	-3.21181	-0.444476	ARL4D	ADP ribosylation factor like GTPase 4D
203587_at	0.0085	0.00354	-3.09723	-2.77724	-0.826677	ARL4D	ADP ribosylation factor like GTPase 4D
218216_x_at	0.000106	2.08e-05	-4.81491	2.16202	-0.489396	ARL6IP4	ADP ribosylation factor like GTPase 6 interacting protein 4
220597_s_at	0.00059	0.000158	-4.1673	0.192287	-0.519352	ARL6IP4	ADP ribosylation factor like GTPase 6 interacting protein 4
202961_s_at	0.0102	0.00436	-3.02005	-2.97229	-0.331555	ARMC2-AS1///ATP5J2	ARMC2 antisense RNA 1///ATP synthase, H+ transporting, mitochondrial Fo complex subunit F2
221758_at	0.00647	0.00259	-3.21101	-2.48422	-0.354445	ARMC6	armadillo repeat containing 6
203486_s_at	0.00435	0.00162	-3.3784	-2.04199	-0.292552	ARMC8	armadillo repeat containing 8
219636_s_at	0.000765	0.000214	-4.06747	-0.102085	-1.19029	ARMC9	armadillo repeat containing 9
218694_at	2.24e-06	2.18e-07	6.22444	6.65025	0.8819	ARMCX1	armadillo repeat containing, X-linked 1
203404_at	0.00427	0.00159	3.3852	-2.02375	0.486007	ARMCX2	armadillo repeat containing, X-linked 2
217858_s_at	3.17e-07	1.97e-08	6.9645	9.03058	1.1057	ARMCX3	armadillo repeat containing, X-linked 3
207799_x_at	0.000973	0.000285	-3.97301	-0.377875	-0.9254	ARMCX4	armadillo repeat containing, X-linked 4
214749_s_at	4.17e-05	7.02e-06	5.15464	3.22682	0.685726	ARMCX6	armadillo repeat containing, X-linked 6
215727_x_at	0.000325	7.87e-05	-4.39209	0.86511	-0.844334	ARMCX6	armadillo repeat containing, X-linked 6
218221_at	0.00329	0.00117	3.49225	-1.73406	0.344074	ARNT	aryl hydrocarbon receptor nuclear translocator
202986_at	1.66e-07	8.92e-09	-7.2113	9.81985	-1.99971	ARNT2	aryl hydrocarbon receptor nuclear translocator 2
220658_s_at	0.018	0.00848	2.76743	-3.58839	0.819583	ARNTL2	aryl hydrocarbon receptor nuclear translocator like 2
201954_at	3.56e-08	1.35e-09	7.80377	11.698	1.48013	ARPC1B	actin related protein 2/3 complex subunit 1B
208736_at	6.85e-08	2.99e-09	7.55314	10.9067	1.01063	ARPC3	actin related protein 2/3 complex subunit 3
217817_at	0.00296	0.00104	3.53456	-1.61821	1.25081	ARPC4	actin related protein 2/3 complex subunit 4
210129_s_at	0.00025	5.77e-05	4.49194	1.16797	0.89414	ARPC4-TTLL3///TTLL3///ARPC4	ARPC4-TTLL3 readthrough///tubulin tyrosine ligase like 3///actin related protein 2/3 complex subunit 4
203670_at	0.00338	0.00121	-3.48049	-1.76612	-1.02963	ARPC4-TTLL3///TTLL3///ARPC4	ARPC4-TTLL3 readthrough///tubulin tyrosine ligase like 3///actin related protein 2/3 complex subunit 4
211963_s_at	3.17e-08	1.17e-09	7.84889	11.8398	0.982133	ARPC5	actin related protein 2/3 complex subunit 5
217548_at	0.000973	0.000285	-3.97289	-0.378236	-0.565253	ARPIN	actin-related protein 2/3 complex inhibitor
221483_s_at	0.000183	3.98e-05	-4.60986	1.52851	-0.383519	ARPP19	cAMP regulated phosphoprotein 19
221482_s_at	0.00128	0.000392	-3.86619	-0.686331	-0.545951	ARPP19	cAMP regulated phosphoprotein 19
214553_s_at	1.07e-05	1.41e-06	-5.64989	4.80312	-0.841444	ARPP19	cAMP regulated phosphoprotein 19
220359_s_at	3.2e-09	6.74e-11	8.76567	14.6785	2.3795	ARPP21	cAMP regulated phosphoprotein 21
207136_at	0.00012	2.42e-05	-4.7672	2.01391	-0.674543	ARR3	arrestin 3
221861_at	0.00987	0.0042	3.03386	-2.93761	0.660936	ARRB1	arrestin beta 1
206831_s_at	0.000603	0.000161	-4.15969	0.169751	-0.700835	ARSD	arylsulfatase D
207784_at	2.15e-06	2.08e-07	-6.23872	6.69626	-1.98157	ARSD	arylsulfatase D
205894_at	6.1e-06	7.22e-07	-5.85669	5.46663	-0.76235	ARSE	arylsulfatase E (chondrodysplasia punctata 1)
207919_at	0.000131	2.7e-05	-4.73346	1.90945	-0.619971	ART1	ADP-ribosyltransferase 1
210147_at	5.61e-05	9.92e-06	-5.04711	2.88802	-1.03713	ART3	ADP-ribosyltransferase 3
207220_at	3.81e-05	6.32e-06	-5.18738	3.33028	-0.859324	ART4	ADP-ribosyltransferase 4 (Dombrock blood group)
210237_at	3.05e-06	3.17e-07	-6.10977	6.2809	-0.885145	ARTN	artemin
217516_x_at	0.00575	0.00225	-3.26249	-2.3496	-0.707226	ARVCF	armadillo repeat gene deleted in velocardiofacial syndrome
205784_x_at	0.00828	0.00343	-3.10848	-2.74855	-1.11649	ARVCF	armadillo repeat gene deleted in velocardiofacial syndrome
213902_at	0.000936	0.000272	3.98791	-0.334559	0.556606	ASAH1	N-acylsphingosine amidohydrolase 1
210979_at	9.59e-05	1.85e-05	-4.8513	2.27522	-2.02482	ASAH1	N-acylsphingosine amidohydrolase 1
221039_s_at	4.94e-05	8.52e-06	5.09434	3.03664	0.787156	ASAP1	ArfGAP with SH3 domain, ankyrin repeat and PH domain 1
206414_s_at	1.29e-06	1.1e-07	6.43413	7.32577	1.21965	ASAP2	ArfGAP with SH3 domain, ankyrin repeat and PH domain 2
219103_at	0.00639	0.00255	3.21668	-2.46946	0.86094	ASAP3	ArfGAP with SH3 domain, ankyrin repeat and PH domain 3
222236_s_at	0.000423	0.000107	4.29181	0.563333	0.596031	ASAP3	ArfGAP with SH3 domain, ankyrin repeat and PH domain 3
220537_at	0.000443	0.000113	-4.27528	0.513856	-0.597859	ASB12///MTMR8	ankyrin repeat and SOCS box containing 12///myotubularin related protein 8
221390_s_at	0.000934	0.000271	-3.98878	-0.332016	-0.675536	ASB12///MTMR8	ankyrin repeat and SOCS box containing 12///myotubularin related protein 8
217228_s_at	0.000113	2.27e-05	-4.78822	2.07909	-1.51021	ASB4	ankyrin repeat and SOCS box containing 4
218841_at	1.02e-05	1.33e-06	-5.6699	4.86723	-0.721075	ASB8	ankyrin repeat and SOCS box containing 8
212815_at	6.27e-05	1.13e-05	5.0064	2.76012	0.723552	ASCC3	activating signal cointegrator 1 complex subunit 3
209985_s_at	0.00139	0.000428	-3.83647	-0.771484	-0.892111	ASCL1	achaete-scute family bHLH transcription factor 1
207607_at	0.00148	0.000463	-3.81044	-0.845802	-1.12236	ASCL2	achaete-scute family bHLH transcription factor 2
221161_at	0.00165	0.000522	-3.76967	-0.961736	-0.83033	ASCL3	achaete-scute family bHLH transcription factor 3
218554_s_at	6.63e-07	4.88e-08	-6.68509	8.1335	-0.634879	ASH1L	ASH1 like histone lysine methyltransferase
209517_s_at	0.00898	0.00377	3.07371	-2.83699	0.297356	ASH2L	ASH2 like histone lysine methyltransferase complex subunit
205156_s_at	0.0114	0.00498	-2.97088	-3.09493	-1.11819	ASIC1	acid sensing ion channel subunit 1
206690_at	0.0101	0.00432	-3.0237	-2.96313	-0.606023	ASIC2	acid sensing ion channel subunit 2
221226_s_at	3.43e-05	5.58e-06	-5.22601	3.4525	-1.0318	ASIC4	acid sensing ion channel subunit family member 4
206779_s_at	0.00922	0.00389	-3.06231	-2.86587	-1.11366	ASMT	acetylserotonin O-methyltransferase
210551_s_at	0.000357	8.8e-05	-4.35628	0.757075	-1.5198	ASMT	acetylserotonin O-methyltransferase
207288_at	6.92e-05	1.27e-05	-4.97082	2.64857	-0.71823	ASMTL-AS1	ASMTL antisense RNA 1
202024_at	0.000342	8.37e-05	-4.3726	0.806277	-0.400915	ASNA1	arsA arsenite transporter, ATP-binding, homolog 1 (bacterial)
205047_s_at	3.24e-09	6.86e-11	8.76005	14.6614	2.77028	ASNS	asparagine synthetase (glutamine-hydrolyzing)
209135_at	1.71e-06	1.57e-07	6.3259	6.97711	1.21767	ASPH	aspartate beta-hydroxylase
205808_at	3.18e-05	5.09e-06	-5.25469	3.54336	-0.875874	ASPH	aspartate beta-hydroxylase
214993_at	4.14e-07	2.78e-08	-6.85845	8.69044	-1.07199	ASPHD1	aspartate beta-hydroxylase domain containing 1
219918_s_at	0.000404	0.000102	4.30871	0.614031	1.97153	ASPM	abnormal spindle microtubule assembly
219087_at	2.85e-07	1.72e-08	7.00757	9.16855	1.9952	ASPN	asporin
218908_at	0.00347	0.00125	3.47044	-1.79347	0.711182	ASPSCR1	ASPSCR1, UBX domain containing tether for SLC2A4
207076_s_at	0.000154	3.25e-05	4.67474	1.72809	0.830695	ASS1	argininosuccinate synthase 1
221135_s_at	1.4e-05	1.93e-06	5.55472	4.49861	1.164	ASTE1	asteroid homolog 1 (Drosophila)
215407_s_at	0.000265	6.21e-05	4.46848	1.09662	1.11048	ASTN2	astrotactin 2
221652_s_at	0.000113	2.25e-05	4.79045	2.08602	0.578611	ASUN	asunder, spermatogenesis regulator
212234_at	1.43e-06	1.25e-07	6.3944	7.1978	1.28703	ASXL1	additional sex combs like 1, transcriptional regulator
212238_at	0.000285	6.77e-05	-4.44071	1.0123	-0.377617	ASXL1	additional sex combs like 1, transcriptional regulator
212237_at	7.79e-06	9.61e-07	-5.76886	5.18458	-0.538891	ASXL1	additional sex combs like 1, transcriptional regulator
218782_s_at	0.0153	0.00704	2.83922	-3.41691	0.765576	ATAD2	ATPase family, AAA domain containing 2
213387_at	1.13e-05	1.5e-06	5.63247	4.74735	0.787354	ATAD2B	ATPase family, AAA domain containing 2B
218874_s_at	0.000431	0.00011	-4.28562	0.544809	-0.492914	ATAT1	alpha tubulin acetyltransferase 1
212984_at	0.000867	0.000248	4.01814	-0.246434	0.471498	ATF2	activating transcription factor 2
202672_s_at	0.00421	0.00156	3.39122	-2.00759	0.825003	ATF3	activating transcription factor 3
200779_at	9.15e-07	7.26e-08	-6.56229	7.73843	-0.788489	ATF4	activating transcription factor 4
204998_s_at	1.9e-08	6.19e-10	8.05051	12.4714	1.84553	ATF5	activating transcription factor 5
204999_s_at	7.15e-07	5.37e-08	6.65557	8.03856	1.38715	ATF5	activating transcription factor 5
217389_s_at	0.000691	0.00019	-4.10615	0.011625	-0.979122	ATF5	activating transcription factor 5
217550_at	0.0011	0.000327	3.92667	-0.51215	1.18263	ATF6	activating transcription factor 6
203952_at	5.32e-05	9.33e-06	5.06606	2.94762	1.10732	ATF6	activating transcription factor 6
206684_s_at	6.93e-05	1.27e-05	-4.97018	2.64657	-0.688575	ATF7	activating transcription factor 7
218987_at	1.15e-07	5.56e-09	7.35854	10.289	0.822644	ATF7IP	activating transcription factor 7 interacting protein
207774_at	1.7e-05	2.41e-06	-5.4855	4.27753	-0.900063	ATG10	autophagy related 10
204833_at	0.000751	0.000209	4.07465	-0.081014	1.29462	ATG12	autophagy related 12
213026_at	0.000609	0.000164	4.15529	0.156747	0.670841	ATG12	autophagy related 12
204568_at	0.00123	0.000375	3.88117	-0.643297	0.474112	ATG14	autophagy related 14
221492_s_at	0.00817	0.00339	3.11379	-2.735	0.424742	ATG3	autophagy related 3
213115_at	3.39e-05	5.5e-06	-5.23016	3.46564	-0.559289	ATG4A	autophagy related 4A cysteine peptidase
212280_x_at	8.83e-10	1.26e-11	9.31912	16.3466	1.83311	ATG4B	autophagy related 4B cysteine peptidase
204903_x_at	2.88e-05	4.51e-06	5.29209	3.66196	0.702612	ATG4B	autophagy related 4B cysteine peptidase
212672_at	6.57e-05	1.19e-05	4.98951	2.70715	0.897575	ATM	ATM serine/threonine kinase
201855_s_at	1.05e-07	4.98e-09	7.39288	10.3982	0.986119	ATMIN	ATM interactor
208871_at	0.0159	0.00732	2.82409	-3.4533	0.661889	ATN1	atrophin 1
211076_x_at	0.00117	0.000352	-3.90244	-0.58207	-0.430307	ATN1	atrophin 1
221336_at	1.62e-07	8.61e-09	-7.22232	9.85502	-1.65061	ATOH1	atonal bHLH transcription factor 1
214255_at	1.56e-06	1.4e-07	6.35993	7.08675	1.94784	ATP10A	ATPase phospholipid transporting 10A (putative)
214256_at	0.000261	6.1e-05	-4.47413	1.11377	-0.783903	ATP10A	ATPase phospholipid transporting 10A (putative)
214070_s_at	4.82e-06	5.47e-07	-5.94199	5.74087	-0.759181	ATP10B	ATPase phospholipid transporting 10B (putative)
213238_at	7.01e-06	8.45e-07	5.80813	5.31064	1.08734	ATP10D	ATPase phospholipid transporting 10D (putative)
212536_at	2.95e-05	4.66e-06	5.28201	3.62997	0.969415	ATP11B	ATPase phospholipid transporting 11B (putative)
207367_at	0.000567	0.000151	-4.18236	0.236943	-0.616423	ATP12A	ATPase H+/K+ transporting non-gastric alpha2 subunit
218052_s_at	1.28e-05	1.73e-06	5.58754	4.60356	0.527774	ATP13A1	ATPase 13A1
218608_at	0.00242	0.000823	3.61471	-1.39681	1.13598	ATP13A2	ATPase 13A2
212297_at	0.000415	0.000105	4.29939	0.586057	0.662464	ATP13A3	ATPase 13A3
220948_s_at	3.44e-07	2.2e-08	6.93167	8.92532	1.40825	ATP1A1	ATPase Na+/K+ transporting subunit alpha 1
201243_s_at	0.000836	0.000237	-4.03285	-0.203473	-0.410858	ATP1B1	ATPase Na+/K+ transporting subunit beta 1
208836_at	1.56e-09	2.67e-11	9.06947	15.5987	1.20823	ATP1B3	ATPase Na+/K+ transporting subunit beta 3
205444_at	5.45e-07	3.86e-08	-6.75723	8.36541	-1.07741	ATP2A1	ATPase sarcoplasmic/endoplasmic reticulum Ca2+ transporting 1
209186_at	0.00856	0.00357	3.09393	-2.78563	0.531479	ATP2A2	ATPase sarcoplasmic/endoplasmic reticulum Ca2+ transporting 2
212361_s_at	3.33e-07	2.1e-08	-6.94548	8.96961	-0.964275	ATP2A2	ATPase sarcoplasmic/endoplasmic reticulum Ca2+ transporting 2
207521_s_at	5.47e-06	6.38e-07	-5.89445	5.58799	-1.13187	ATP2A3	ATPase sarcoplasmic/endoplasmic reticulum Ca2+ transporting 3
213042_s_at	0.000653	0.000178	-4.12799	0.076027	-1.14876	ATP2A3	ATPase sarcoplasmic/endoplasmic reticulum Ca2+ transporting 3
212930_at	0.000322	7.79e-05	4.39572	0.876084	1.07732	ATP2B1	ATPase plasma membrane Ca2+ transporting 1
215716_s_at	1.24e-05	1.67e-06	5.59873	4.63934	0.918077	ATP2B1	ATPase plasma membrane Ca2+ transporting 1
204685_s_at	5.45e-09	1.3e-10	-8.55169	14.024	-1.20711	ATP2B2	ATPase plasma membrane Ca2+ transporting 2
216120_s_at	7.24e-09	1.85e-10	-8.43817	13.6746	-1.53781	ATP2B2	ATPase plasma membrane Ca2+ transporting 2
211586_s_at	1.1e-05	1.45e-06	-5.64191	4.77757	-1.6609	ATP2B2	ATPase plasma membrane Ca2+ transporting 2
205410_s_at	0.0102	0.00439	-3.01804	-2.97732	-0.398784	ATP2B4	ATPase plasma membrane Ca2+ transporting 4
209934_s_at	0.00517	0.00198	3.30731	-2.23138	1.02097	ATP2C1	ATPase secretory pathway Ca2+ transporting 1
209935_at	0.00855	0.00356	3.09482	-2.78338	0.904897	ATP2C1	ATPase secretory pathway Ca2+ transporting 1
212255_s_at	0.000157	3.32e-05	4.66715	1.70471	0.567212	ATP2C1	ATPase secretory pathway Ca2+ transporting 1
214798_at	3.94e-05	6.57e-06	-5.17539	3.29238	-1.2175	ATP2C2	ATPase secretory pathway Ca2+ transporting 2
206043_s_at	0.000548	0.000145	-4.19558	0.276196	-1.36809	ATP2C2	ATPase secretory pathway Ca2+ transporting 2
207546_at	0.000548	0.000145	-4.19492	0.274251	-0.874497	ATP4B	ATPase H+/K+ transporting beta subunit
213738_s_at	1.2e-07	5.84e-09	-7.34309	10.2399	-0.883206	ATP5A1	ATP synthase, H+ transporting, mitochondrial F1 complex, alpha subunit 1, cardiac muscle
201322_at	1.88e-10	1.77e-12	-9.98374	18.2993	-1.11719	ATP5B	ATP synthase, H+ transporting, mitochondrial F1 complex, beta polypeptide
214132_at	0.00582	0.00228	3.25697	-2.3641	0.476183	ATP5C1	ATP synthase, H+ transporting, mitochondrial F1 complex, gamma polypeptide 1
205711_x_at	3.19e-05	5.1e-06	-5.25373	3.54033	-0.59913	ATP5C1	ATP synthase, H+ transporting, mitochondrial F1 complex, gamma polypeptide 1
208870_x_at	2.64e-05	4.04e-06	-5.32588	3.76924	-0.650235	ATP5C1	ATP synthase, H+ transporting, mitochondrial F1 complex, gamma polypeptide 1
213366_x_at	7.65e-06	9.39e-07	-5.77569	5.20651	-0.677273	ATP5C1	ATP synthase, H+ transporting, mitochondrial F1 complex, gamma polypeptide 1
203926_x_at	0.000269	6.32e-05	-4.46276	1.07922	-0.712007	ATP5D	ATP synthase, H+ transporting, mitochondrial F1 complex, delta subunit
213041_s_at	3.05e-07	1.87e-08	-6.98075	9.08263	-0.923794	ATP5D	ATP synthase, H+ transporting, mitochondrial F1 complex, delta subunit
217801_at	0.000143	2.97e-05	-4.70319	1.81587	-0.525381	ATP5E	ATP synthase, H+ transporting, mitochondrial F1 complex, epsilon subunit
211755_s_at	4.81e-06	5.45e-07	-5.94308	5.74438	-0.690231	ATP5F1	ATP synthase, H+ transporting, mitochondrial Fo complex subunit B1
208972_s_at	8.46e-07	6.59e-08	-6.59219	7.83466	-0.916775	ATP5G1	ATP synthase, H+ transporting, mitochondrial Fo complex subunit C1 (subunit 9)
208764_s_at	0.00673	0.00271	-3.19456	-2.52699	-0.449723	ATP5G2	ATP synthase, H+ transporting, mitochondrial Fo complex subunit C2 (subunit 9)
217368_at	2.55e-10	2.6e-12	-9.85212	17.9171	-1.2932	ATP5G2P1	ATP synthase, H+ transporting, mitochondrial Fo complex subunit C2 (subunit 9) pseudogene 1
207508_at	1.33e-08	3.98e-10	-8.19153	12.9109	-0.933846	ATP5G3	ATP synthase, H+ transporting, mitochondrial Fo complex subunit C3 (subunit 9)
207507_s_at	3.36e-10	3.77e-12	-9.72588	17.5484	-1.13474	ATP5G3	ATP synthase, H+ transporting, mitochondrial Fo complex subunit C3 (subunit 9)
210149_s_at	3.37e-06	3.57e-07	-6.07264	6.16133	-0.614912	ATP5H	ATP synthase, H+ transporting, mitochondrial Fo complex subunit D
207335_x_at	3.51e-05	5.74e-06	-5.21708	3.42422	-0.901624	ATP5I	ATP synthase, H+ transporting, mitochondrial Fo complex subunit E
209492_x_at	8.96e-07	7.08e-08	-6.57029	7.76417	-1.04087	ATP5I	ATP synthase, H+ transporting, mitochondrial Fo complex subunit E
202325_s_at	1.15e-07	5.54e-09	-7.35958	10.2923	-0.849684	ATP5J	ATP synthase, H+ transporting, mitochondrial Fo complex subunit F6
208745_at	0.00203	0.000671	-3.6845	-1.20198	-0.517912	ATP5L	ATP synthase, H+ transporting, mitochondrial Fo complex subunit G
208746_x_at	7.04e-06	8.5e-07	-5.80647	5.30531	-0.708543	ATP5L	ATP synthase, H+ transporting, mitochondrial Fo complex subunit G
210453_x_at	6.64e-06	7.94e-07	-5.82755	5.37301	-0.727025	ATP5L	ATP synthase, H+ transporting, mitochondrial Fo complex subunit G
207573_x_at	3.49e-06	3.72e-07	-6.05998	6.12058	-0.798834	ATP5L	ATP synthase, H+ transporting, mitochondrial Fo complex subunit G
216954_x_at	1.2e-08	3.5e-10	-8.23242	13.038	-0.992472	ATP5O	ATP synthase, H+ transporting, mitochondrial F1 complex, O subunit
200818_at	2.22e-09	4.17e-11	-8.92289	15.1561	-1.01349	ATP5O	ATP synthase, H+ transporting, mitochondrial F1 complex, O subunit
206992_s_at	8.57e-05	1.63e-05	-4.89247	2.40357	-0.647898	ATP5S	ATP synthase, H+ transporting, mitochondrial Fo complex subunit s (factor B)
213995_at	0.000934	0.000271	-3.98878	-0.33201	-0.652927	ATP5S	ATP synthase, H+ transporting, mitochondrial Fo complex subunit s (factor B)
201443_s_at	1.46e-09	2.43e-11	9.10139	15.6948	1.20674	ATP6AP2	ATPase H+ transporting accessory protein 2
201444_s_at	0.00136	0.000419	3.84357	-0.751157	0.513871	ATP6AP2	ATPase H+ transporting accessory protein 2
201442_s_at	0.00078	0.000219	-4.0591	-0.126621	-0.79271	ATP6AP2	ATPase H+ transporting accessory protein 2
205704_s_at	7.39e-05	1.37e-05	4.94654	2.57255	1.18732	ATP6V0A2	ATPase H+ transporting V0 subunit a2
217603_at	0.000522	0.000137	-4.21365	0.32994	-0.541899	ATP6V0A2	ATPase H+ transporting V0 subunit a2
220197_at	0.00177	0.00057	-3.73998	-1.04577	-0.998264	ATP6V0A4	ATPase H+ transporting V0 subunit a4
214149_s_at	0.00384	0.00141	3.42898	-1.90586	1.29045	ATP6V0E1	ATPase H+ transporting V0 subunit e1
214150_x_at	0.00236	0.000799	3.62494	-1.36838	0.449778	ATP6V0E1	ATPase H+ transporting V0 subunit e1
213587_s_at	0.0155	0.00714	2.83383	-3.42988	0.370129	ATP6V0E2	ATPase H+ transporting V0 subunit e2
201972_at	6.93e-07	5.14e-08	6.66894	8.08157	0.720423	ATP6V1A	ATPase H+ transporting V1 subunit A
202873_at	3.61e-05	5.94e-06	-5.20631	3.39016	-0.591514	ATP6V1C1	ATPase H+ transporting V1 subunit C1
208899_x_at	0.014	0.00633	-2.87967	-3.319	-0.33201	ATP6V1D	ATPase H+ transporting V1 subunit D
214923_at	1.25e-06	1.05e-07	-6.44976	7.37609	-0.670159	ATP6V1D	ATPase H+ transporting V1 subunit D
214762_at	0.0126	0.00558	-2.92778	-3.20139	-0.432087	ATP6V1G2	ATPase H+ transporting V1 subunit G2
212384_at	0.00143	0.000444	3.82415	-0.806671	1.01647	ATP6V1G2-DDX39B///SNORD84///DDX39B	ATP6V1G2-DDX39B readthrough (NMD candidate)///small nucleolar RNA, C/D box 84///DEAD-box helicase 39B
200041_s_at	0.00186	0.000601	3.72227	-1.09578	0.356387	ATP6V1G2-DDX39B///SNORD84///DDX39B	ATP6V1G2-DDX39B readthrough (NMD candidate)///small nucleolar RNA, C/D box 84///DEAD-box helicase 39B
210192_at	0.000786	0.000221	-4.05666	-0.13379	-0.841711	ATP8A1	ATPase phospholipid transporting 8A1
219660_s_at	8.44e-05	1.6e-05	-4.89812	2.42119	-0.946575	ATP8A2	ATPase phospholipid transporting 8A2
212062_at	3.73e-07	2.44e-08	6.89929	8.8215	1.62311	ATP9A	ATPase phospholipid transporting 9A (putative)
214010_s_at	0.000853	0.000244	-4.02426	-0.228576	-0.607469	ATP9B	ATPase phospholipid transporting 9B (putative)
213057_at	2.54e-06	2.55e-07	-6.17614	6.49464	-0.917861	ATPAF2	ATP synthase mitochondrial F1 complex assembly factor 2
209903_s_at	3.38e-08	1.26e-09	7.8253	11.7657	0.969803	ATR	ATR serine/threonine kinase
209902_at	0.00371	0.00135	3.4426	-1.86902	0.968898	ATR	ATR serine/threonine kinase
219329_s_at	0.00942	0.00399	-3.05351	-2.88809	-0.335077	ATRAID	all-trans retinoic acid induced differentiation factor
205875_s_at	7.92e-08	3.54e-09	7.49973	10.7375	1.49832	ATRIP///TREX1	ATR interacting protein///three prime repair exonuclease 1
34689_at	9.23e-06	1.18e-06	5.70632	4.98396	0.756467	ATRIP///TREX1	ATR interacting protein///three prime repair exonuclease 1
211852_s_at	2.01e-09	3.67e-11	-8.9649	15.2832	-1.17686	ATRN	attractin
213744_at	0.000523	0.000137	-4.21253	0.326588	-0.922667	ATRNL1	attractin like 1
213745_at	7.28e-05	1.34e-05	-4.95198	2.58959	-1.30122	ATRNL1	attractin like 1
208859_s_at	0.00428	0.0016	3.38435	-2.02602	0.830741	ATRX	ATRX, chromatin remodeler
205415_s_at	1.26e-06	1.07e-07	6.44297	7.35424	1.88425	ATXN3	ataxin 3
216539_at	2.72e-05	4.19e-06	-5.31449	3.73306	-0.876816	ATXN3L	ataxin 3 like
214342_at	0.000698	0.000192	-4.10266	0.001368	-0.815303	ATXN7L1	ataxin 7 like 1
212113_at	0.0193	0.00923	2.7344	-3.66627	0.713572	ATXN7L3B	ataxin 7 like 3B
216404_at	0.019	0.00903	-2.74303	-3.646	-0.916281	ATXN8OS	ATXN8 opposite strand (non-protein coding)
205052_at	0.000123	2.5e-05	-4.7571	1.9826	-0.654743	AUH	AU RNA binding methylglutaconyl-CoA hydratase
208080_at	0.00835	0.00347	-3.10479	-2.75796	-0.627001	AURKA	aurora kinase A
218580_x_at	1.37e-05	1.87e-06	-5.5636	4.527	-0.676639	AURKAIP1	aurora kinase A interacting protein 1
212599_at	0.0025	0.000853	3.60247	-1.43081	0.568412	AUTS2	autism susceptibility candidate 2
219366_at	0.00158	0.000498	3.78575	-0.916076	0.66534	AVEN	apoptosis and caspase activation inhibitor
210507_s_at	0.000688	0.000189	-4.10797	0.017012	-1.1823	AVIL	advillin
212474_at	3.21e-07	2e-08	6.95979	9.01547	0.735046	AVL9	AVL9 cell migration associated
207848_at	5.82e-05	1.03e-05	-5.03391	2.84651	-1.94584	AVP	arginine vasopressin
206250_x_at	0.0125	0.00556	-2.92905	-3.19825	-0.535031	AVPR1A	arginine vasopressin receptor 1A
208108_s_at	0.0017	0.000541	-3.75757	-0.996028	-0.588192	AVPR2	arginine vasopressin receptor 2
208111_at	0.00437	0.00163	-3.37628	-2.04766	-0.76125	AVPR2	arginine vasopressin receptor 2
202685_s_at	0.0155	0.00713	2.83425	-3.42887	0.577636	AXL	AXL receptor tyrosine kinase
202686_s_at	0.00477	0.00181	3.34009	-2.14432	0.485691	AXL	AXL receptor tyrosine kinase
209309_at	0.0168	0.0078	-2.79972	-3.51161	-0.828741	AZGP1	alpha-2-glycoprotein 1, zinc-binding
217013_at	0.00614	0.00243	-3.23463	-2.42261	-0.82548	AZGP1P1	alpha-2-glycoprotein 1, zinc-binding pseudogene 1
217014_s_at	0.00133	0.00041	-3.85083	-0.730371	-1.12234	AZGP1P1///AZGP1	alpha-2-glycoprotein 1, zinc-binding pseudogene 1///alpha-2-glycoprotein 1, zinc-binding
218043_s_at	0.000398	9.99e-05	4.31537	0.634003	0.646424	AZI2	5-azacytidine induced 2
214575_s_at	0.00598	0.00235	-3.24575	-2.3935	-1.04302	AZU1	azurocidin 1
216231_s_at	4.67e-05	8.03e-06	5.11276	3.0947	0.439884	B2M	beta-2-microglobulin
201891_s_at	0.0102	0.00437	3.01907	-2.97475	0.325471	B2M	beta-2-microglobulin
211379_x_at	0.00197	0.000646	3.69783	-1.16454	0.651829	B3GALNT1	beta-1,3-N-acetylgalactosaminyltransferase 1 (globoside blood group)
220829_s_at	0.0146	0.00665	-2.86124	-3.36372	-0.773306	B3GALT1	beta-1,3-galactosyltransferase 1
216065_at	0.0169	0.00786	-2.79675	-3.51871	-0.715627	B3GALT4	beta-1,3-galactosyltransferase 4
219521_at	0.00499	0.0019	-3.32156	-2.19361	-1.31317	B3GAT1	beta-1,3-glucuronyltransferase 1
204856_at	0.00759	0.00312	-3.14418	-2.65709	-1.02805	B3GNT3	UDP-GlcNAc:betaGal beta-1,3-N-acetylglucosaminyltransferase 3
221240_s_at	1.13e-06	9.36e-08	-6.48421	7.48704	-1.08212	B3GNT4	UDP-GlcNAc:betaGal beta-1,3-N-acetylglucosaminyltransferase 4
201882_x_at	0.000769	0.000215	-4.065	-0.109334	-1.09364	B4GALT1	beta-1,4-galactosyltransferase 1
209413_at	1.25e-06	1.05e-07	-6.44876	7.37289	-0.673987	B4GALT2	beta-1,4-galactosyltransferase 2
221485_at	1.88e-07	1.04e-08	7.16315	9.66613	0.899063	B4GALT5	beta-1,4-galactosyltransferase 5
221484_at	2.62e-05	4e-06	5.32924	3.77993	0.760039	B4GALT5	beta-1,4-galactosyltransferase 5
203188_at	0.00697	0.00282	-3.18011	-2.56443	-0.266613	B4GAT1	beta-1,4-glucuronyltransferase 1
210534_s_at	0.00067	0.000183	-4.11814	0.046967	-0.615401	B9D1	B9 domain containing 1
205662_at	0.0148	0.00672	-2.85685	-3.37435	-0.840969	B9D1	B9 domain containing 1
219766_at	0.000102	2e-05	-4.82689	2.19926	-1.36035	B9D2	B9 protein domain 2
206913_at	0.00561	0.00218	-3.27264	-2.3229	-0.493634	BAAT	bile acid-CoA:amino acid N-acyltransferase
221711_s_at	4.19e-05	7.07e-06	-5.15259	3.22037	-0.586814	BABAM1	BRISC and BRCA1 A complex member 1
217867_x_at	8.16e-09	2.17e-10	8.38656	13.5154	1.38612	BACE2	beta-site APP-cleaving enzyme 2
204194_at	2.92e-05	4.59e-06	5.2864	3.64391	0.797981	BACH1	BTB domain and CNC homolog 1
221234_s_at	0.000341	8.34e-05	4.37366	0.80947	0.505893	BACH2	BTB domain and CNC homolog 2
1861_at	2.42e-07	1.41e-08	-7.06854	9.36371	-0.75039	BAD	BCL2 associated agonist of cell death
209364_at	0.0102	0.00437	-3.01926	-2.97426	-0.786446	BAD	BCL2 associated agonist of cell death
202387_at	0.0197	0.00945	-2.72503	-3.68826	-0.350579	BAG1	BCL2 associated athanogene 1
211475_s_at	9.27e-06	1.18e-06	-5.70464	4.97856	-0.907835	BAG1	BCL2 associated athanogene 1
202984_s_at	0.00131	0.000404	3.85622	-0.71494	1.02689	BAG5	BCL2 associated athanogene 5
202985_s_at	0.000447	0.000114	4.27151	0.502581	0.381376	BAG5	BCL2 associated athanogene 5
219218_at	0.000669	0.000183	4.11893	0.049313	1.01951	BAHCC1	BAH domain and coiled-coil containing 1
207832_at	0.000106	2.08e-05	-4.81513	2.16269	-0.818578	BAIAP2	BAI1 associated protein 2
204874_x_at	0.0157	0.00724	-2.82849	-3.44272	-0.557121	BAIAP3	BAI1 associated protein 3
203728_at	9.61e-05	1.86e-05	4.85036	2.27228	1.16645	BAK1	BCL2 antagonist/killer 1
203304_at	0.000805	0.000227	-4.04737	-0.161007	-0.5165	BAMBI	BMP and activin membrane bound inhibitor
219966_x_at	3.38e-06	3.59e-07	6.07156	6.15785	1.51747	BANP	BTG3 associated nuclear protein
205345_at	1.6e-05	2.24e-06	5.50837	4.35053	1.89921	BARD1	BRCA1 associated RING domain 1
219845_at	0.0197	0.00942	-2.72614	-3.68566	-1.1713	BARX1	BARX homeobox 1
202391_at	1.28e-05	1.73e-06	5.58837	4.60619	1.1135	BASP1	brain abundant membrane attached signal protein 1
211833_s_at	0.000115	2.3e-05	4.78296	2.06278	1.75568	BAX	BCL2 associated X, apoptosis regulator
217986_s_at	4.9e-08	2.03e-09	7.67492	11.2918	1.39831	BAZ1A	bromodomain adjacent to zinc finger domain 1A
217985_s_at	1.16e-09	1.8e-11	9.20117	15.9942	1.32518	BAZ1A	bromodomain adjacent to zinc finger domain 1A
211313_s_at	0.00701	0.00284	-3.17773	-2.57058	-0.967868	BAZ1B	bromodomain adjacent to zinc finger domain 1B
201354_s_at	0.0128	0.00572	-2.91859	-3.22395	-0.635583	BAZ2A	bromodomain adjacent to zinc finger domain 2A
213224_s_at	0.000282	6.67e-05	4.44534	1.02635	0.848927	BBIP1	BBSome interacting protein 1
213220_at	0.00561	0.00218	3.27262	-2.32295	0.409772	BBIP1	BBSome interacting protein 1
219487_at	0.0121	0.00535	2.94388	-3.16174	0.464187	BBS10	Bardet-Biedl syndrome 10
212745_s_at	0.000183	4e-05	4.60887	1.52546	1.20356	BBS4	Bardet-Biedl syndrome 4
213015_at	2.81e-06	2.88e-07	6.13907	6.37526	1.10087	BBX	BBX, HMG-box containing
213016_at	1.35e-06	1.16e-07	6.4179	7.27349	0.954117	BBX	BBX, HMG-box containing
91920_at	3.38e-05	5.48e-06	-5.23156	3.47008	-0.70148	BCAN	brevican
219107_at	3.52e-06	3.77e-07	-6.05625	6.10856	-1.17313	BCAN	brevican
200837_at	0.00303	0.00107	3.52509	-1.6442	0.616575	BCAP31	B-cell receptor-associated protein 31
220488_s_at	0.000708	0.000195	-4.09701	-0.015288	-0.372359	BCAS3	BCAS3, microtubule associated cell migration factor
214390_s_at	0.00272	0.000943	-3.56799	-1.52619	-0.402882	BCAT1	branched chain amino acid transaminase 1
218264_at	2.47e-05	3.74e-06	-5.35011	3.84623	-1.04496	BCCIP	BRCA2 and CDKN1A interacting protein
210653_s_at	0.000278	6.58e-05	-4.44997	1.0404	-0.651258	BCKDHB	branched chain keto acid dehydrogenase E1 subunit beta
202030_at	9.25e-05	1.78e-05	-4.86456	2.31652	-0.577922	BCKDK	branched chain ketoacid dehydrogenase kinase
205263_at	0.00165	0.000522	3.76999	-0.960812	0.701559	BCL10	B-cell CLL/lymphoma 10
210347_s_at	0.00104	0.000307	-3.94828	-0.449631	-0.598485	BCL11A	B-cell CLL/lymphoma 11A
203685_at	1.11e-06	9.15e-08	-6.49132	7.50996	-0.685389	BCL2	BCL2, apoptosis regulator
207004_at	0.00149	0.000466	-3.80803	-0.852679	-0.829033	BCL2	BCL2, apoptosis regulator
212312_at	1.38e-11	8.74e-14	11.0424	21.2901	1.54874	BCL2L1	BCL2 like 1
221241_s_at	0.0101	0.00432	-3.02391	-2.96261	-0.486619	BCL2L14	BCL2 like 14
203796_s_at	0.018	0.00848	-2.76729	-3.5887	-0.393811	BCL7A	BCL tumor suppressor 7A
219072_at	0.00253	0.000868	-3.59635	-1.44777	-1.14765	BCL7C	BCL tumor suppressor 7C
201101_s_at	0.000209	4.64e-05	4.56098	1.3787	1.97517	BCLAF1	BCL2 associated transcription factor 1
219433_at	0.00371	0.00135	3.44313	-1.86759	0.546076	BCOR	BCL6 corepressor
207618_s_at	0.00236	0.000801	-3.62425	-1.37031	-0.323188	BCS1L	BCS1 homolog, ubiquinol-cytochrome c reductase complex chaperone
211715_s_at	1.03e-05	1.34e-06	-5.66674	4.8571	-1.08581	BDH1	3-hydroxybutyrate dehydrogenase, type 1
218285_s_at	7.16e-05	1.32e-05	4.95781	2.60782	0.488434	BDH2	3-hydroxybutyrate dehydrogenase, type 2
207510_at	2.8e-06	2.87e-07	-6.14021	6.37892	-1.10351	BDKRB1	bradykinin receptor B1
208946_s_at	0.00421	0.00156	-3.39122	-2.00759	-0.401404	BECN1	beclin 1
208945_s_at	3.21e-05	5.14e-06	-5.25119	3.53226	-0.703695	BECN1	beclin 1
219670_at	2.99e-05	4.72e-06	-5.27799	3.61725	-0.745275	BEND5	BEN domain containing 5
207432_at	6.94e-07	5.15e-08	-6.66803	8.07864	-1.60849	BEST2	bestrophin 2
218332_at	0.00101	0.000296	-3.95947	-0.417177	-0.823299	BEX1	brain expressed X-linked 1
217963_s_at	5.69e-08	2.42e-09	7.61894	11.115	1.33661	BEX3	brain expressed X-linked 3
215440_s_at	8.52e-07	6.65e-08	6.58938	7.82561	1.10097	BEX4	brain expressed X-linked 4
218056_at	1.27e-05	1.72e-06	5.58973	4.61055	0.502675	BFAR	bifunctional apoptosis regulator
206746_at	0.00882	0.0037	-3.08136	-2.81758	-0.789041	BFSP1	beaded filament structural protein 1
213905_x_at	0.000887	0.000255	4.00914	-0.272706	1.15471	BGN	biglycan
201261_x_at	0.00579	0.00227	3.25911	-2.35848	0.55184	BGN	biglycan
221530_s_at	0.000365	9.02e-05	-4.34831	0.733046	-0.808403	BHLHE41	basic helix-loop-helix family member e41
206119_at	0.000114	2.29e-05	-4.78502	2.06917	-1.07466	BHMT	betaine--homocysteine S-methyltransferase
212702_s_at	3.88e-06	4.25e-07	6.01964	5.99071	1.56204	BICD2	BICD cargo adaptor 2
204493_at	0.00062	0.000167	4.1488	0.13754	1.23483	BID	BH3 interacting domain death agonist
211725_s_at	2.05e-05	3.01e-06	5.41745	4.06055	0.968688	BID	BH3 interacting domain death agonist
205780_at	0.00282	0.000982	-3.55387	-1.56512	-0.662904	BIK	BCL2 interacting killer
202931_x_at	5.34e-05	9.37e-06	-5.06485	2.94379	-0.683245	BIN1	bridging integrator 1
210201_x_at	5.9e-06	6.95e-07	-5.86835	5.50412	-0.686439	BIN1	bridging integrator 1
214643_x_at	1.35e-06	1.17e-07	-6.41564	7.26622	-0.793219	BIN1	bridging integrator 1
214439_x_at	9.08e-07	7.21e-08	-6.56472	7.74624	-0.869155	BIN1	bridging integrator 1
210202_s_at	5.93e-06	6.99e-07	-5.86637	5.49775	-1.00832	BIN1	bridging integrator 1
222199_s_at	0.02	0.00958	2.71974	-3.70065	0.512583	BIN3	bridging integrator 3
202076_at	9.43e-06	1.21e-06	5.69777	4.95653	0.61111	BIRC2	baculoviral IAP repeat containing 2
210538_s_at	1.98e-06	1.88e-07	6.27026	6.79785	1.51168	BIRC3	baculoviral IAP repeat containing 3
210334_x_at	0.0033	0.00118	-3.49094	-1.73761	-0.501336	BIRC5	baculoviral IAP repeat containing 5
220451_s_at	9.88e-05	1.92e-05	-4.84027	2.24088	-0.743185	BIRC7	baculoviral IAP repeat containing 7
206255_at	0.0107	0.00463	-2.9979	-3.02769	-0.587595	BLK	BLK proto-oncogene, Src family tyrosine kinase
210934_at	2.75e-05	4.26e-06	-5.30953	3.71733	-0.706548	BLK	BLK proto-oncogene, Src family tyrosine kinase
207655_s_at	0.00283	0.000988	3.55189	-1.57058	0.581059	BLNK	B-cell linker
202592_at	0.000185	4.04e-05	-4.60512	1.51396	-0.55257	BLOC1S1	biogenesis of lysosomal organelles complex 1 subunit 1
221253_s_at	1.95e-05	2.82e-06	5.43762	4.12484	0.649363	BLOC1S5-TXNDC5///TXNDC5	BLOC1S5-TXNDC5 readthrough (NMD candidate)///thioredoxin domain containing 5
202201_at	0.0105	0.00453	-3.00604	-3.00737	-0.528592	BLVRB	biliverdin reductase B
203840_at	0.000597	0.00016	4.16283	0.179053	0.99581	BLZF1	basic leucine zipper nuclear factor 1
210462_at	0.00044	0.000112	-4.27788	0.52164	-0.833932	BLZF1	basic leucine zipper nuclear factor 1
207595_s_at	2.55e-07	1.51e-08	7.04841	9.29928	1.78198	BMP1	bone morphogenetic protein 1
205574_x_at	0.000286	6.77e-05	4.44048	1.01161	0.98547	BMP1	bone morphogenetic protein 1
221332_at	0.00197	0.000646	-3.69748	-1.16555	-0.432509	BMP15	bone morphogenetic protein 15
205289_at	0.00497	0.0019	3.32326	-2.18907	1.00668	BMP2	bone morphogenetic protein 2
37170_at	5.06e-05	8.78e-06	5.08495	3.00708	1.84924	BMP2K	BMP2 inducible kinase
59644_at	3.53e-05	5.78e-06	5.21513	3.41807	1.4269	BMP2K	BMP2 inducible kinase
205430_at	0.0157	0.00723	2.82883	-3.4419	0.681926	BMP5	bone morphogenetic protein 5
215042_at	0.00709	0.00288	-3.17292	-2.58303	-0.603934	BMP6	bone morphogenetic protein 6
211259_s_at	0.000732	0.000203	-4.08387	-0.053903	-1.76735	BMP7	bone morphogenetic protein 7
221615_at	3.37e-05	5.44e-06	-5.23351	3.47625	-0.729451	BMP8B	bone morphogenetic protein 8b
207865_s_at	0.00163	0.000518	-3.77263	-0.953328	-0.777843	BMP8B	bone morphogenetic protein 8b
210523_at	0.0094	0.00398	-3.05421	-2.88635	-0.913244	BMPR1B	bone morphogenetic protein receptor type 1B
215110_at	6.98e-05	1.28e-05	-4.96642	2.63479	-1.14829	BMS1P21///MBL1P	BMS1, ribosome biogenesis factor pseudogene 21///mannose binding lectin 1, pseudogene
206581_at	0.0197	0.00942	-2.72646	-3.68491	-0.541292	BNC1	basonuclin 1
37226_at	3.65e-06	3.94e-07	-6.04246	6.06418	-0.597464	BNIP1	BCL2 interacting protein 1
221478_at	0.000683	0.000187	4.11102	0.025994	0.57621	BNIP3L	BCL2 interacting protein 3 like
221454_at	6.98e-05	1.28e-05	-4.96645	2.63489	-0.837324	BOK	BOK, BCL2 family apoptosis regulator
219345_at	0.0131	0.00586	-2.90956	-3.24607	-0.377547	BOLA1	bolA family member 1
220772_at	0.019	0.00906	-2.74171	-3.64908	-0.745249	BPESC1	blepharophimosis, epicanthus inversus and ptosis, candidate 1 (non-protein coding)
203502_at	0.00942	0.00399	-3.05344	-2.88828	-0.358036	BPGM	bisphosphoglycerate mutase
220542_s_at	0.000766	0.000214	-4.06693	-0.103648	-0.491664	BPIFA1	BPI fold containing family A member 1
207186_s_at	0.00686	0.00277	3.18691	-2.54681	0.688934	BPTF	bromodomain PHD finger transcription factor
208331_at	0.00322	0.00115	-3.50023	-1.71226	-0.773972	BPY2	basic charge, Y-linked, 2
204520_x_at	0.00637	0.00254	3.21818	-2.46556	0.303982	BRD1	bromodomain containing 1
214911_s_at	1.48e-06	1.32e-07	6.37918	7.14876	1.04646	BRD2	bromodomain containing 2
208685_x_at	0.00283	0.000986	3.55242	-1.56911	0.461518	BRD2	bromodomain containing 2
203825_at	0.000213	4.76e-05	4.55331	1.35525	0.702835	BRD3	bromodomain containing 3
202102_s_at	6.7e-07	4.93e-08	6.68148	8.12189	1.12707	BRD4	bromodomain containing 4
221776_s_at	0.00322	0.00115	3.49991	-1.71314	0.447637	BRD7	bromodomain containing 7
221093_at	0.000506	0.000132	-4.22449	0.362213	-1.06302	BRD7P3	bromodomain containing 7 pseudogene 3
202227_s_at	5.38e-06	6.27e-07	5.90002	5.6059	0.533442	BRD8	bromodomain containing 8
210352_at	1.73e-05	2.46e-06	-5.47977	4.25924	-1.28556	BRD8	bromodomain containing 8
215676_at	0.0011	0.000328	-3.92525	-0.516242	-0.769001	BRF1	BRF1, RNA polymerase III transcription initiation factor 90 kDa subunit
203754_s_at	0.000592	0.000158	-4.16617	0.188947	-0.899054	BRF1	BRF1, RNA polymerase III transcription initiation factor 90 kDa subunit
215677_s_at	4.28e-05	7.25e-06	-5.1446	3.19514	-1.30449	BRF1	BRF1, RNA polymerase III transcription initiation factor 90 kDa subunit
218955_at	0.000565	0.00015	-4.18362	0.240684	-0.431585	BRF2	BRF2, RNA polymerase III transcription initiation factor 50 kDa subunit
214822_at	0.00162	0.000512	-3.77634	-0.9428	-0.846643	BRINP2	BMP/retinoic acid inducible neural specific 2
207369_at	1.98e-06	1.87e-07	-6.27125	6.80104	-0.94665	BRS3	bombesin receptor subtype 3
215010_s_at	0.00316	0.00112	-3.50793	-1.6912	-1.18836	BRSK2	BR serine/threonine kinase 2
219280_at	0.0178	0.00833	2.77423	-3.57226	0.873967	BRWD1	bromodomain and WD repeat domain containing 1
214820_at	0.0143	0.00646	2.872	-3.33764	0.802333	BRWD1	bromodomain and WD repeat domain containing 1
222200_s_at	0.00166	0.000529	-3.7651	-0.974691	-0.388517	BSDC1	BSD domain containing 1
208677_s_at	1.39e-05	1.91e-06	-5.5581	4.5094	-1.02414	BSG	basigin (Ok blood group)
204586_at	0.000112	2.22e-05	-4.79454	2.09874	-0.925494	BSN	bassoon presynaptic cytomatrix protein
201641_at	4.22e-15	1.02e-17	14.5906	30.2438	3.81082	BST2	bone marrow stromal cell antigen 2
209430_at	0.00034	8.32e-05	4.37449	0.81197	0.603919	BTAF1	B-TFIID TATA-box binding protein associated factor 1
217945_at	2.01e-05	2.94e-06	-5.42418	4.08199	-0.735682	BTBD1	BTB domain containing 1
202946_s_at	0.00605	0.00239	3.24085	-2.40633	0.37054	BTBD3	BTB domain containing 3
214800_x_at	0.00807	0.00334	-3.11843	-2.72312	-0.409825	BTF3	basic transcription factor 3
211939_x_at	0.000301	7.2e-05	-4.42078	0.951884	-0.41346	BTF3	basic transcription factor 3
208517_x_at	0.00142	0.000441	-3.82683	-0.799028	-0.533756	BTF3	basic transcription factor 3
200921_s_at	1.85e-09	3.3e-11	8.99995	15.3891	1.39956	BTG1	BTG anti-proliferation factor 1
200920_s_at	3.69e-07	2.41e-08	6.90319	8.83401	1.17657	BTG1	BTG anti-proliferation factor 1
201235_s_at	0.00305	0.00108	-3.5221	-1.65241	-0.90409	BTG2	BTG anti-proliferation factor 2
213134_x_at	2.5e-07	1.47e-08	7.05551	9.32202	1.29449	BTG3	BTG anti-proliferation factor 3
205548_s_at	6.55e-07	4.8e-08	6.68991	8.149	1.28867	BTG3	BTG anti-proliferation factor 3
215425_at	0.00335	0.0012	-3.48459	-1.75494	-0.596663	BTG3	BTG anti-proliferation factor 3
220766_at	0.0114	0.00498	-2.97034	-3.09627	-1.05472	BTG4	BTG anti-proliferation factor 4
207395_at	0.0012	0.000363	-3.89186	-0.612542	-0.591137	BTN1A1	butyrophilin subfamily 1 member A1
211256_x_at	3.43e-07	2.19e-08	6.9331	8.92991	1.95134	BTN2A1	butyrophilin subfamily 2 member A1
215493_x_at	3.06e-09	6.28e-11	8.78873	14.7488	0.986625	BTN2A1	butyrophilin subfamily 2 member A1
203944_x_at	9.38e-10	1.38e-11	9.28788	16.2534	0.865242	BTN2A1	butyrophilin subfamily 2 member A1
207485_x_at	6.64e-06	7.95e-07	5.82715	5.37175	1.91914	BTN3A1	butyrophilin subfamily 3 member A1
209770_at	0.00322	0.00115	3.50031	-1.71205	0.555699	BTN3A1	butyrophilin subfamily 3 member A1
212613_at	7.09e-14	2.48e-16	13.2704	27.099	3.98599	BTN3A2	butyrophilin subfamily 3 member A2
209846_s_at	2.17e-09	4.03e-11	8.93386	15.1893	2.16363	BTN3A2	butyrophilin subfamily 3 member A2
204820_s_at	6.05e-15	1.58e-17	14.4064	29.8175	2.518	BTN3A2///BTN3A3	butyrophilin subfamily 3 member A2///butyrophilin subfamily 3 member A3
204821_at	3.12e-11	2.21e-13	10.7101	20.3673	2.93011	BTN3A3	butyrophilin subfamily 3 member A3
38241_at	3.93e-09	8.72e-11	8.68155	14.4218	1.82453	BTN3A3	butyrophilin subfamily 3 member A3
217207_s_at	3.06e-05	4.85e-06	-5.26944	3.5901	-0.793384	BTNL3	butyrophilin like 3
216091_s_at	0.00291	0.00102	-3.54172	-1.59855	-0.361839	BTRC	beta-transducin repeat containing E3 ubiquitin protein ligase
222374_at	0.00135	0.000417	-3.84516	-0.746615	-1.07077	BTRC	beta-transducin repeat containing E3 ubiquitin protein ligase
216277_at	0.00948	0.00402	-3.05005	-2.89683	-0.843272	BUB1	BUB1 mitotic checkpoint serine/threonine kinase
216275_at	0.00793	0.00327	-3.12594	-2.7039	-0.939441	BUB1	BUB1 mitotic checkpoint serine/threonine kinase
203755_at	0.00192	0.000626	3.7083	-1.1351	0.899614	BUB1B	BUB1 mitotic checkpoint serine/threonine kinase B
201458_s_at	0.000111	2.21e-05	4.7962	2.10388	0.951782	BUB3	BUB3, mitotic checkpoint protein
201456_s_at	7.76e-07	5.93e-08	6.62458	7.93887	0.619686	BUB3	BUB3, mitotic checkpoint protein
209974_s_at	0.00838	0.00348	3.10317	-2.76209	0.400721	BUB3	BUB3, mitotic checkpoint protein
205690_s_at	4.14e-07	2.78e-08	6.85891	8.69194	0.761626	BUD31	BUD31 homolog
215815_at	0.000179	3.89e-05	-4.61713	1.55083	-1.30909	BUD31	BUD31 homolog
200777_s_at	9.81e-09	2.75e-10	8.31015	13.279	0.898239	BZW1	basic leucine zipper and W2 domains 1
200776_s_at	0.0103	0.00441	3.01567	-2.98327	0.468168	BZW1	basic leucine zipper and W2 domains 1
217809_at	1.68e-08	5.25e-10	-8.10298	12.6352	-1.15945	BZW2	basic leucine zipper and W2 domains 2
209183_s_at	0.000124	2.51e-05	4.75606	1.97938	0.94796	C10orf10	chromosome 10 open reading frame 10
55662_at	9.07e-05	1.74e-05	-4.87167	2.33867	-0.461412	C10orf76	chromosome 10 open reading frame 76
220152_at	0.00114	0.00034	-3.91378	-0.549371	-0.694846	C10orf95	chromosome 10 open reading frame 95
220344_at	3.56e-08	1.35e-09	-7.8039	11.6983	-1.23789	C11orf16	chromosome 11 open reading frame 16
218299_at	0.000663	0.000181	4.12223	0.059054	0.979631	C11orf24	chromosome 11 open reading frame 24
52164_at	0.00489	0.00186	3.33044	-2.16999	0.344122	C11orf24	chromosome 11 open reading frame 24
203257_s_at	5.71e-09	1.39e-10	8.53017	13.9579	1.61266	C11orf49	chromosome 11 open reading frame 49
201784_s_at	8.05e-05	1.51e-05	4.91501	2.47395	0.608755	C11orf58	chromosome 11 open reading frame 58
218789_s_at	0.00831	0.00345	-3.1068	-2.75284	-0.37323	C11orf71	chromosome 11 open reading frame 71
218820_at	1.41e-06	1.23e-07	6.4008	7.21841	1.08879	C14orf132	chromosome 14 open reading frame 132
218298_s_at	0.00672	0.00271	-3.19526	-2.52515	-0.346238	C14orf159	chromosome 14 open reading frame 159
210532_s_at	9.53e-08	4.44e-09	-7.42859	10.5117	-0.876641	C14orf2	chromosome 14 open reading frame 2
202279_at	2.04e-08	6.74e-10	-8.0237	12.3877	-1.23881	C14orf2	chromosome 14 open reading frame 2
202398_at	0.00131	0.000402	-3.85787	-0.710199	-0.724423	C15orf38-AP3S2///AP3S2	C15orf38-AP3S2 readthrough///adaptor related protein complex 3 sigma 2 subunit
204495_s_at	3.49e-05	5.7e-06	-5.21908	3.43056	-0.592216	C15orf39	chromosome 15 open reading frame 39
212736_at	7.55e-06	9.23e-07	-5.78097	5.22343	-0.65647	C16orf45	chromosome 16 open reading frame 45
222190_s_at	0.00309	0.00109	3.51673	-1.66713	0.890988	C16orf58	chromosome 16 open reading frame 58
219556_at	0.00433	0.00162	-3.37959	-2.03878	-0.559658	C16orf59	chromosome 16 open reading frame 59
220743_at	2.55e-06	2.56e-07	-6.17528	6.49188	-1.14967	C16orf72	chromosome 16 open reading frame 72
219785_s_at	0.00128	0.000391	3.86701	-0.683974	1.06883	C16orf95	chromosome 16 open reading frame 95
219784_at	0.00288	0.00101	-3.54493	-1.58973	-0.88933	C16orf95	chromosome 16 open reading frame 95
218130_at	7.13e-08	3.14e-09	7.53709	10.8559	2.04538	C17orf62	chromosome 17 open reading frame 62
221190_s_at	0.0136	0.0061	2.89393	-3.28426	0.271506	C18orf8	chromosome 18 open reading frame 8
221587_s_at	0.00299	0.00105	-3.53016	-1.63032	-0.57215	C19orf24	chromosome 19 open reading frame 24
217926_at	0.0168	0.00784	-2.79793	-3.5159	-0.294725	C19orf53	chromosome 19 open reading frame 53
222052_at	0.000324	7.86e-05	-4.39253	0.866453	-0.415281	C19orf54	chromosome 19 open reading frame 54
206901_at	1.03e-05	1.34e-06	-5.66564	4.85358	-1.41616	C19orf57	chromosome 19 open reading frame 57
51200_at	0.0184	0.00871	-2.75712	-3.61277	-0.322316	C19orf60	chromosome 19 open reading frame 60
218958_at	5.63e-06	6.6e-07	-5.88409	5.5547	-0.913273	C19orf60	chromosome 19 open reading frame 60
218429_s_at	4.36e-10	5.23e-12	9.61484	17.2224	2.18068	C19orf66	chromosome 19 open reading frame 66
53720_at	2.99e-13	1.23e-15	12.6368	25.5129	1.56944	C19orf66	chromosome 19 open reading frame 66
219439_at	0.00212	0.000706	3.66727	-1.25026	0.574229	C1GALT1	core 1 synthase, glycoprotein-N-acetylgalactosamine 3-beta-galactosyltransferase 1
218546_at	0.0126	0.00561	-2.92593	-3.20592	-0.484708	C1orf115	chromosome 1 open reading frame 115
219856_at	0.00277	0.000961	-3.56153	-1.54401	-0.589862	C1orf116	chromosome 1 open reading frame 116
219476_at	1.57e-06	1.41e-07	-6.35895	7.08358	-0.763916	C1orf116	chromosome 1 open reading frame 116
222000_at	9.95e-05	1.94e-05	4.83738	2.2319	0.463635	C1orf174	chromosome 1 open reading frame 174
221272_s_at	4.09e-07	2.74e-08	-6.86339	8.70632	-1.54713	C1orf21	chromosome 1 open reading frame 21
212791_at	0.00587	0.00231	-3.25315	-2.37411	-0.288809	C1orf216	chromosome 1 open reading frame 216
218721_s_at	1.39e-05	1.9e-06	5.55819	4.5097	0.923032	C1orf27	chromosome 1 open reading frame 27
219506_at	0.000611	0.000164	4.15393	0.152718	0.732717	C1orf54	chromosome 1 open reading frame 54
222301_at	3.36e-07	2.13e-08	-6.94033	8.95309	-0.909463	C1orf61	chromosome 1 open reading frame 61
216701_at	0.00631	0.00251	-3.22199	-2.45563	-0.895632	C1orf68	chromosome 1 open reading frame 68
217087_at	8.98e-05	1.71e-05	-4.87579	2.35154	-1.05654	C1orf68	chromosome 1 open reading frame 68
218232_at	5.49e-10	7.05e-12	9.51405	16.9252	3.4907	C1QA	complement C1q A chain
202953_at	3.21e-08	1.19e-09	7.84446	11.8259	2.37369	C1QB	complement C1q B chain
214346_at	0.000119	2.41e-05	-4.76919	2.02008	-0.768271	C1QL1	complement C1q like 1
205575_at	9.78e-09	2.74e-10	-8.31152	13.2832	-1.10328	C1QL1	complement C1q like 1
220975_s_at	0.00181	0.000585	-3.73111	-1.07084	-0.369221	C1QTNF1	C1q and tumor necrosis factor related protein 1
209426_s_at	0.0165	0.00766	-2.80665	-3.49507	-0.347467	C1QTNF3-AMACR///AMACR	C1QTNF3-AMACR readthrough (NMD candidate)///alpha-methylacyl-CoA racemase
222277_at	0.00507	0.00194	-3.31488	-2.21131	-0.980193	C1QTNF9B-AS1	C1QTNF9B antisense RNA 1
212067_s_at	3.67e-11	2.75e-13	10.6334	20.1523	1.99571	C1R	complement C1r subcomponent
218983_at	2.37e-06	2.35e-07	6.20115	6.57523	1.54859	C1RL	complement C1r subcomponent like
208747_s_at	1.16e-12	5.32e-15	12.0764	24.0669	2.0934	C1S	complement component 1, s subcomponent
203994_s_at	0.000115	2.3e-05	-4.78357	2.06469	-0.674641	C21orf2	chromosome 21 open reading frame 2
203996_s_at	0.00272	0.000942	-3.56831	-1.52532	-0.892243	C21orf2	chromosome 21 open reading frame 2
203993_x_at	1.89e-05	2.72e-06	-5.44774	4.15708	-0.964308	C21orf2	chromosome 21 open reading frame 2
203995_at	6.01e-05	1.08e-05	-5.02176	2.80835	-1.31024	C21orf2	chromosome 21 open reading frame 2
202217_at	0.000284	6.73e-05	-4.44242	1.01749	-0.610542	C21orf33	chromosome 21 open reading frame 33
210667_s_at	2.07e-06	1.98e-07	-6.25374	6.74464	-0.983429	C21orf33	chromosome 21 open reading frame 33
220543_at	0.00038	9.46e-05	-4.33313	0.687378	-1.02486	C21orf62	chromosome 21 open reading frame 62
220941_s_at	0.00066	0.00018	4.12394	0.064076	0.620765	C21orf91	chromosome 21 open reading frame 91
207701_at	0.00452	0.0017	-3.36171	-2.08665	-0.457318	C22orf24	chromosome 22 open reading frame 24
212875_s_at	6.8e-05	1.24e-05	4.97668	2.66694	1.21172	C2CD2	C2 calcium dependent domain containing 2
204758_s_at	0.000131	2.7e-05	-4.73302	1.90806	-1.23683	C2CD2L	C2CD2 like
213199_at	1.42e-06	1.25e-07	6.39617	7.2035	1.24128	C2CD3	C2 calcium dependent domain containing 3
36552_at	3.83e-06	4.17e-07	6.02494	6.00777	0.973839	C2CD3	C2 calcium dependent domain containing 3
212943_at	1.58e-06	1.43e-07	6.35495	7.07071	1.57935	C2CD5	C2 calcium dependent domain containing 5
220149_at	0.00075	0.000209	-4.07534	-0.07897	-0.668381	C2orf54	chromosome 2 open reading frame 54
213148_at	1.98e-08	6.5e-10	-8.03508	12.4232	-2.06352	C2orf72	chromosome 2 open reading frame 72
208265_at	0.00061	0.000164	-4.15481	0.155324	-1.2706	C2orf83	chromosome 2 open reading frame 83
217767_at	0.00037	9.17e-05	4.34304	0.717193	1.51751	C3	complement component 3
209906_at	0.00503	0.00192	3.31865	-2.20131	0.939325	C3AR1	complement component 3a receptor 1
219288_at	0.00741	0.00303	3.15458	-2.63033	0.689913	C3orf14	chromosome 3 open reading frame 14
219114_at	0.000301	7.19e-05	-4.42147	0.95397	-1.14599	C3orf18	chromosome 3 open reading frame 18
208451_s_at	1.04e-08	2.92e-10	8.29134	13.2208	2.20523	C4B_2///C4B///C4A	complement component 4B (Chido blood group), copy 2///complement component 4B (Chido blood group)///complement component 4A (Rodgers blood group)
214428_x_at	1.37e-06	1.18e-07	6.4122	7.25513	1.26179	C4B_2///C4B///C4A	complement component 4B (Chido blood group), copy 2///complement component 4B (Chido blood group)///complement component 4A (Rodgers blood group)
208209_s_at	0.00151	0.000474	-3.80218	-0.869336	-0.740899	C4BPB	complement component 4 binding protein beta
219450_at	7.88e-06	9.74e-07	-5.76461	5.17093	-0.73786	C4orf19	chromosome 4 open reading frame 19
201812_s_at	7.58e-09	1.96e-10	-8.41863	13.6144	-0.997159	C4orf46///TOMM7	chromosome 4 open reading frame 46///translocase of outer mitochondrial membrane 7
220088_at	0.000227	5.14e-05	4.52857	1.27965	0.931811	C5AR1	complement component 5a receptor 1
221149_at	5.91e-09	1.45e-10	-8.51715	13.9178	-2.71398	C5AR2	complement component 5a receptor 2
203024_s_at	3.87e-07	2.55e-08	6.88551	8.77727	0.888478	C5orf15	chromosome 5 open reading frame 15
220375_s_at	0.000841	0.000239	-4.03048	-0.2104	-0.577125	C5orf66	chromosome 5 open reading frame 66
210168_at	1.02e-05	1.33e-06	-5.66861	4.86309	-0.707075	C6	complement component 6
221342_at	6.37e-07	4.64e-08	-6.7004	8.18275	-0.936253	C6orf25	chromosome 6 open reading frame 25
204968_at	0.000159	3.37e-05	-4.66303	1.69199	-0.799989	C6orf47	chromosome 6 open reading frame 47
208809_s_at	2.4e-08	8.31e-10	7.95705	12.1791	0.870375	C6orf62	chromosome 6 open reading frame 62
202992_at	2.43e-05	3.67e-06	5.35551	3.86341	1.86777	C7	complement component 7
221573_at	0.0159	0.00735	-2.82261	-3.45685	-0.593486	C7orf25///PSMA2	chromosome 7 open reading frame 25///proteasome subunit alpha 2
219261_at	5.79e-06	6.8e-07	5.87516	5.52599	1.23119	C7orf26	chromosome 7 open reading frame 26
222002_at	0.000657	0.000179	-4.126	0.070162	-1.32418	C7orf26	chromosome 7 open reading frame 26
220659_s_at	0.00211	0.000702	-3.66933	-1.24449	-1.0047	C7orf43	chromosome 7 open reading frame 43
220949_s_at	0.000538	0.000142	-4.202	0.295292	-0.3237	C7orf49	chromosome 7 open reading frame 49
221172_at	0.000372	9.22e-05	-4.34138	0.712209	-0.938018	C7orf69	chromosome 7 open reading frame 69
206979_at	0.0163	0.00758	-2.81088	-3.48495	-0.748722	C8B	complement component 8, beta polypeptide
208266_at	2.99e-05	4.73e-06	-5.27742	3.61541	-0.80236	C8orf17	chromosome 8 open reading frame 17
220038_at	0.000744	0.000207	4.07815	-0.070725	1.64148	C8orf44-SGK3///SGK3	C8orf44-SGK3 readthrough///serum/glucocorticoid regulated kinase family member 3
220712_at	1.46e-05	2.01e-06	-5.54084	4.45425	-0.551569	C8orf60	chromosome 8 open reading frame 60
59437_at	5.18e-06	5.99e-07	-5.9141	5.65119	-0.831612	C9orf116	chromosome 9 open reading frame 116
221946_at	3.37e-08	1.25e-09	-7.82727	11.7719	-1.26133	C9orf116	chromosome 9 open reading frame 116
222166_at	9.9e-05	1.93e-05	-4.83926	2.23773	-0.912455	C9orf16	chromosome 9 open reading frame 16
212848_s_at	0.00707	0.00287	-3.17431	-2.57944	-0.432917	C9orf3	chromosome 9 open reading frame 3
205949_at	0.00661	0.00266	-3.2021	-2.50739	-0.418652	CA1	carbonic anhydrase 1
204509_at	3.37e-08	1.25e-09	-7.82657	11.7697	-1.04871	CA12	carbonic anhydrase 12
219464_at	5.89e-10	7.78e-12	-9.48102	16.8274	-1.28205	CA14	carbonic anhydrase 14
209301_at	2.99e-05	4.72e-06	-5.27791	3.61698	-1.07079	CA2	carbonic anhydrase 2
204865_at	3.37e-05	5.45e-06	-5.23297	3.47456	-0.77108	CA3	carbonic anhydrase 3
206209_s_at	6.47e-07	4.73e-08	-6.69461	8.16411	-1.04751	CA4	carbonic anhydrase 4
206208_at	0.000123	2.48e-05	-4.75913	1.98889	-1.70911	CA4	carbonic anhydrase 4
207421_at	0.0024	0.000815	-3.61806	-1.38752	-0.995025	CA5A	carbonic anhydrase 5A
207129_at	0.00365	0.00133	-3.44948	-1.85039	-0.712458	CA5B	carbonic anhydrase 5B
206873_at	0.0162	0.00749	-2.81552	-3.47384	-0.92488	CA6	carbonic anhydrase 6
207504_at	0.000191	4.19e-05	-4.59363	1.4787	-0.812934	CA7	carbonic anhydrase 7
205199_at	0.000668	0.000183	-4.11936	0.050563	-0.666749	CA9	carbonic anhydrase 9
221003_s_at	8.02e-05	1.51e-05	-4.91642	2.47837	-0.66427	CAB39L	calcium binding protein 39 like
37652_at	0.0102	0.00435	3.02111	-2.96963	0.506113	CABIN1	calcineurin binding protein 1
210181_s_at	0.0111	0.00481	-2.98376	-3.06293	-0.902917	CABP1	calcium binding protein 1
208321_s_at	0.000139	2.87e-05	-4.71401	1.8493	-1.21729	CABP1	calcium binding protein 1
208320_at	1.72e-08	5.43e-10	-8.09246	12.6024	-1.87827	CABP1	calcium binding protein 1
207745_at	8.45e-06	1.06e-06	-5.73815	5.08603	-1.03998	CABP2	calcium binding protein 2
221160_s_at	0.00181	0.000583	-3.73248	-1.06696	-0.597799	CABP5	calcium binding protein 5
219928_s_at	0.00118	0.000358	-3.89698	-0.597794	-0.601991	CABYR	calcium binding tyrosine phosphorylation regulated
207162_s_at	7e-08	3.07e-09	-7.54438	10.879	-1.55985	CACNA1B	calcium voltage-gated channel subunit alpha1 B
207998_s_at	1.38e-05	1.9e-06	-5.55972	4.51459	-1.0634	CACNA1D	calcium voltage-gated channel subunit alpha1 D
208432_s_at	0.00264	0.00091	-3.58017	-1.49256	-1.14668	CACNA1E	calcium voltage-gated channel subunit alpha1 E
208377_s_at	8.79e-07	6.92e-08	-6.5774	7.78706	-0.783891	CACNA1F	calcium voltage-gated channel subunit alpha1 F
211314_at	1.42e-06	1.24e-07	-6.39686	7.20572	-0.843076	CACNA1G	calcium voltage-gated channel subunit alpha1 G
205845_at	0.00697	0.00282	-3.18018	-2.56426	-0.50062	CACNA1H	calcium voltage-gated channel subunit alpha1 H
211830_s_at	0.00284	0.000989	-3.55163	-1.57129	-0.551762	CACNA1I	calcium voltage-gated channel subunit alpha1 I
221631_at	1.33e-07	6.67e-09	-7.302	10.109	-0.973871	CACNA1I	calcium voltage-gated channel subunit alpha1 I
208299_at	4.78e-07	3.28e-08	-6.80765	8.52738	-1.31051	CACNA1I	calcium voltage-gated channel subunit alpha1 I
217515_s_at	0.000358	8.84e-05	-4.35502	0.753273	-0.653003	CACNA1S	calcium voltage-gated channel subunit alpha1 S
207050_at	1.43e-08	4.31e-10	-8.16601	12.8315	-1.38236	CACNA2D1	calcium voltage-gated channel auxiliary subunit alpha2delta 1
219714_s_at	0.000236	5.37e-05	-4.51489	1.23792	-1.337	CACNA2D3	calcium voltage-gated channel auxiliary subunit alpha2delta 3
213714_at	0.0158	0.00731	2.82458	-3.45212	0.775999	CACNB2	calcium voltage-gated channel auxiliary subunit beta 2
215365_at	0.00903	0.0038	-3.07154	-2.84248	-0.769951	CACNB2	calcium voltage-gated channel auxiliary subunit beta 2
209530_at	0.00245	0.000835	-3.60993	-1.41009	-0.791145	CACNB3	calcium voltage-gated channel auxiliary subunit beta 3
62987_r_at	0.000216	4.83e-05	-4.54835	1.34006	-0.920774	CACNG4	calcium voltage-gated channel auxiliary subunit gamma 4
221585_at	7.61e-06	9.32e-07	-5.77819	5.21451	-1.09272	CACNG4	calcium voltage-gated channel auxiliary subunit gamma 4
221401_at	1.89e-05	2.71e-06	-5.44895	4.16094	-1.67668	CACNG5	calcium voltage-gated channel auxiliary subunit gamma 5
213815_x_at	2.69e-05	4.13e-06	5.31931	3.74837	0.817943	CACTIN	cactin, spliceosome C complex subunit
215954_s_at	0.0204	0.00982	2.70987	-3.72371	0.485559	CACTIN	cactin, spliceosome C complex subunit
202715_at	8.37e-09	2.23e-10	8.37735	13.4869	1.88953	CAD	carbamoyl-phosphate synthetase 2, aspartate transcarbamylase, and dihydroorotase
213948_x_at	0.0112	0.00489	-2.9774	-3.07875	-0.412614	CADM3	cell adhesion molecule 3
217442_at	0.000366	9.05e-05	-4.34744	0.730431	-0.589112	CADM3-AS1	CADM3 antisense RNA 1
214267_s_at	5.04e-05	8.74e-06	-5.0865	3.01194	-0.975179	CADM4	cell adhesion molecule 4
215259_s_at	0.000188	4.13e-05	-4.59836	1.49323	-1.05756	CADM4	cell adhesion molecule 4
205428_s_at	0.00645	0.00258	-3.21228	-2.48093	-0.597064	CALB2	calbindin 2
217495_x_at	0.00117	0.000353	3.90116	-0.585778	1.44119	CALCA	calcitonin related polypeptide alpha
210728_s_at	0.0158	0.00727	-2.82711	-3.44604	-0.651168	CALCA	calcitonin related polypeptide alpha
214636_at	0.000149	3.12e-05	4.68692	1.76565	2.44061	CALCB	calcitonin related polypeptide beta
207886_s_at	6.9e-05	1.26e-05	4.97173	2.65141	1.45878	CALCR	calcitonin receptor
201616_s_at	0.000429	0.000109	4.28683	0.548421	1.2741	CALD1	caldesmon 1
212077_at	1.72e-08	5.42e-10	8.09304	12.6042	1.15182	CALD1	caldesmon 1
201615_x_at	0.00192	0.000625	3.7091	-1.13286	0.820198	CALD1	caldesmon 1
201617_x_at	0.000177	3.84e-05	4.62179	1.56514	0.780565	CALD1	caldesmon 1
214880_x_at	0.00053	0.000139	-4.20727	0.310965	-0.889587	CALD1	caldesmon 1
221565_s_at	1.87e-05	2.68e-06	5.45227	4.17153	1.60894	CALHM2	calcium homeostasis modulator 2
57715_at	0.00371	0.00135	3.4435	-1.86659	0.420167	CALHM2	calcium homeostasis modulator 2
213710_s_at	8.06e-05	1.52e-05	-4.91435	2.47191	-1.46827	CALM1	calmodulin 1
200653_s_at	0.0129	0.00575	2.91674	-3.22848	0.440936	CALM3///CALM2///CALM1	calmodulin 3///calmodulin 2///calmodulin 1
211984_at	0.00752	0.00308	3.14803	-2.6472	0.415393	CALM3///CALM2///CALM1	calmodulin 3///calmodulin 2///calmodulin 1
200622_x_at	1.07e-05	1.41e-06	-5.65065	4.80556	-0.644113	CALM3///CALM2///CALM1	calmodulin 3///calmodulin 2///calmodulin 1
210019_at	0.0159	0.00733	-2.82363	-3.45441	-0.90693	CALML3	calmodulin like 3
221879_at	1.52e-05	2.11e-06	5.52693	4.4098	1.95939	CALML4	calmodulin like 4
220414_at	0.0046	0.00174	-3.3543	-2.10644	-0.750811	CALML5	calmodulin like 5
200935_at	6.71e-05	1.22e-05	4.98174	2.6828	1.54948	CALR	calreticulin
214315_x_at	2.13e-08	7.11e-10	8.0067	12.3345	1.40678	CALR	calreticulin
212953_x_at	0.000214	4.8e-05	4.5507	1.34724	0.598578	CALR	calreticulin
217128_s_at	0.000905	0.000261	-4.00131	-0.295529	-0.597332	CAMK1G	calcium/calmodulin dependent protein kinase IG
215161_at	0.0078	0.00322	-3.13246	-2.68718	-0.666937	CAMK1G	calcium/calmodulin dependent protein kinase IG
211483_x_at	0.000629	0.00017	-4.14294	0.120202	-0.449842	CAMK2B	calcium/calmodulin dependent protein kinase II beta
34846_at	0.00011	2.19e-05	-4.79905	2.11272	-0.45434	CAMK2B	calcium/calmodulin dependent protein kinase II beta
210404_x_at	0.000766	0.000214	-4.06653	-0.104823	-0.475327	CAMK2B	calcium/calmodulin dependent protein kinase II beta
212757_s_at	1.05e-09	1.58e-11	-9.24341	16.1206	-0.997037	CAMK2G	calcium/calmodulin dependent protein kinase II gamma
212669_at	2.92e-08	1.06e-09	-7.88047	11.939	-1.1237	CAMK2G	calcium/calmodulin dependent protein kinase II gamma
218309_at	0.00487	0.00185	3.3319	-2.16613	0.527747	CAMK2N1	calcium/calmodulin dependent protein kinase II inhibitor 1
213812_s_at	0.000677	0.000185	4.11416	0.035241	0.638321	CAMKK2	calcium/calmodulin dependent protein kinase kinase 2
219365_s_at	5.23e-06	6.07e-07	-5.91011	5.63836	-0.81543	CAMKV	CaM kinase like vesicle associated
210244_at	2.12e-06	2.04e-07	-6.2444	6.71455	-1.27768	CAMP	cathelicidin antimicrobial peptide
212711_at	0.00276	0.000957	3.56267	-1.54087	0.39777	CAMSAP1	calmodulin regulated spectrin associated protein 1
212765_at	2.43e-07	1.42e-08	7.06639	9.35682	0.924356	CAMSAP2	calmodulin regulated spectrin associated protein family member 2
217196_s_at	0.0044	0.00165	3.3731	-2.05618	0.590019	CAMSAP2	calmodulin regulated spectrin associated protein family member 2
208838_at	0.000849	0.000242	4.02655	-0.221883	0.60938	CAND1	cullin associated and neddylation dissociated 1
207483_s_at	0.00358	0.0013	3.45715	-1.82959	0.50458	CAND1	cullin associated and neddylation dissociated 1
221732_at	0.00012	2.41e-05	4.76878	2.01883	1.046	CANT1	calcium activated nucleotidase 1
46323_at	6.58e-06	7.85e-07	5.83074	5.38327	0.553398	CANT1	calcium activated nucleotidase 1
200068_s_at	1.14e-06	9.39e-08	6.48346	7.48462	0.630209	CANX	calnexin
200625_s_at	2.64e-08	9.36e-10	7.91925	12.0607	1.60185	CAP1	adenylate cyclase associated protein 1
213798_s_at	2.08e-08	6.9e-10	8.01608	12.3639	0.923459	CAP1	adenylate cyclase associated protein 1
212554_at	5.05e-05	8.77e-06	-5.08546	3.00866	-0.548948	CAP2	CAP, adenylate cyclase-associated protein, 2 (yeast)
212551_at	3.82e-06	4.16e-07	-6.0259	6.01085	-0.875583	CAP2	CAP, adenylate cyclase-associated protein, 2 (yeast)
200752_s_at	2.48e-06	2.48e-07	-6.18498	6.52313	-0.804772	CAPN1	calpain 1
204275_at	0.01	0.00428	3.0274	-2.95385	0.415	CAPN15	calpain 15
208683_at	5.75e-07	4.11e-08	6.73751	8.30201	0.659807	CAPN2	calpain 2
214888_at	7.24e-06	8.78e-07	-5.79642	5.27305	-0.64754	CAPN2	calpain 2
210944_s_at	3.54e-08	1.33e-09	-7.80727	11.709	-1.06725	CAPN3	calpain 3
214475_x_at	6.89e-08	3.01e-09	-7.55107	10.9002	-1.20835	CAPN3	calpain 3
211890_x_at	5.17e-09	1.23e-10	-8.57044	14.0815	-1.34832	CAPN3	calpain 3
205166_at	8.13e-06	1.01e-06	-5.75278	5.13296	-0.860413	CAPN5	calpain 5
202965_s_at	3.47e-07	2.22e-08	6.928	8.91357	2.24894	CAPN6	calpain 6
202966_at	2.54e-05	3.86e-06	5.3401	3.81444	1.68166	CAPN6	calpain 6
203356_at	0.00201	0.000661	-3.68983	-1.18704	-0.405021	CAPN7	calpain 7
210641_at	0.000343	8.42e-05	-4.37072	0.800584	-0.599344	CAPN9	calpain 9
218456_at	0.00128	0.000391	3.86705	-0.683864	0.46033	CAPRIN2	caprin family member 2
208374_s_at	4.47e-09	1.02e-10	8.62979	14.2635	1.22709	CAPZA1	capping actin protein of muscle Z-line alpha subunit 1
201238_s_at	0.0123	0.00541	-2.93925	-3.17315	-0.481663	CAPZA2	capping actin protein of muscle Z-line alpha subunit 2
201237_at	0.00738	0.00302	-3.1559	-2.62695	-0.550889	CAPZA2	capping actin protein of muscle Z-line alpha subunit 2
210025_s_at	6.55e-07	4.79e-08	-6.69077	8.15177	-1.20768	CARD10	caspase recruitment domain family member 10
214207_s_at	1.51e-07	7.83e-09	-7.25187	9.94928	-1.34278	CARD10	caspase recruitment domain family member 10
220598_at	0.00161	0.000509	-3.77823	-0.937431	-0.81008	CARD14	caspase recruitment domain family member 14
204950_at	9.76e-07	7.83e-08	6.5394	7.66473	0.92511	CARD8	caspase recruitment domain family member 8
212971_at	3.36e-10	3.74e-12	9.72858	17.5563	1.06148	CARS	cysteinyl-tRNA synthetase
202402_s_at	0.00559	0.00218	3.27409	-2.31908	0.43552	CARS	cysteinyl-tRNA synthetase
206339_at	0.0109	0.00473	-2.99004	-3.04728	-0.840837	CARTPT	CART prepropeptide
213310_at	0.0024	0.000818	3.61709	-1.3902	0.427113	CASC7///AGO2	cancer susceptibility candidate 7 (non-protein coding)///argonaute 2, RISC catalytic component
61297_at	0.00236	0.000798	3.62532	-1.36732	0.703909	CASKIN2	CASK interacting protein 2
211368_s_at	2.38e-10	2.4e-12	9.87903	17.9954	2.63822	CASP1	caspase 1
211367_s_at	0.000132	2.7e-05	4.73271	1.90712	1.82148	CASP1	caspase 1
206011_at	1.69e-06	1.55e-07	6.32879	6.98642	1.46915	CASP1	caspase 1
209970_x_at	1.2e-07	5.84e-09	7.34304	10.2397	1.41607	CASP1	caspase 1
211366_x_at	1.65e-06	1.5e-07	6.33964	7.02139	1.02046	CASP1	caspase 1
211888_x_at	0.00148	0.000462	-3.81132	-0.843299	-0.834953	CASP10	caspase 10
210708_x_at	0.000197	4.34e-05	-4.58255	1.44473	-0.852863	CASP10	caspase 10
210955_at	0.00876	0.00366	-3.08474	-2.809	-1.0022	CASP10	caspase 10
34449_at	0.00141	0.000436	-3.8306	-0.788261	-0.42826	CASP2	caspase 2
208050_s_at	0.000764	0.000213	-4.06821	-0.099893	-0.553247	CASP2	caspase 2
209812_x_at	0.0105	0.00451	-3.00779	-3.00298	-0.65018	CASP2	caspase 2
202763_at	6.06e-05	1.09e-05	5.01854	2.79823	0.562321	CASP3	caspase 3
213596_at	0.0181	0.00853	2.76496	-3.59423	0.359354	CASP4	caspase 4
209790_s_at	0.00038	9.45e-05	4.33321	0.68761	1.24298	CASP6	caspase 6
211464_x_at	0.00301	0.00106	3.52681	-1.6395	0.658679	CASP6	caspase 6
207181_s_at	7.02e-12	4.19e-14	11.309	22.0198	1.38735	CASP7	caspase 7
213373_s_at	2.74e-07	1.64e-08	7.02152	9.2132	1.40516	CASP8	caspase 8
222201_s_at	3.43e-06	3.65e-07	6.0662	6.14059	0.854452	CASP8AP2	caspase 8 associated protein 2
210775_x_at	0.00188	0.000609	-3.71782	-1.1083	-0.342166	CASP9	caspase 9
219645_at	2.72e-09	5.48e-11	-8.83346	14.8848	-1.19484	CASQ1	calsequestrin 1
207317_s_at	0.000343	8.4e-05	4.37148	0.802891	0.785057	CASQ2	calsequestrin 2
210577_at	0.0125	0.00557	-2.92862	-3.1993	-0.761687	CASR	calcium sensing receptor
211384_s_at	2.82e-05	4.38e-06	-5.30091	3.68994	-1.19268	CASR	calcium sensing receptor
212580_at	0.000838	0.000238	-4.03177	-0.206619	-0.409749	CAST	calpastatin
220015_at	0.000671	0.000184	-4.11756	0.045259	-0.456685	CASZ1	castor zinc finger 1
212097_at	0.000173	3.72e-05	4.63147	1.59488	0.827951	CAV1	caveolin 1
203065_s_at	0.000146	3.05e-05	4.69403	1.78758	0.795679	CAV1	caveolin 1
203324_s_at	0.000151	3.17e-05	4.68266	1.75251	0.842549	CAV2	caveolin 2
208204_s_at	1.97e-05	2.85e-06	-5.43365	4.11215	-0.678091	CAV3	caveolin 3
202370_s_at	1.07e-08	3.05e-10	8.27675	13.1755	0.813389	CBFB	core-binding factor beta subunit
206607_at	0.00155	0.000489	-3.79221	-0.897718	-0.837569	CBL	Cbl proto-oncogene
209682_at	6.46e-09	1.61e-10	8.48239	13.8109	1.19446	CBLB	Cbl proto-oncogene B
208348_s_at	0.00118	0.000358	-3.89677	-0.598401	-1.04144	CBLB	Cbl proto-oncogene B
220638_s_at	0.000263	6.15e-05	-4.47156	1.10598	-0.85388	CBLC	Cbl proto-oncogene C
209213_at	0.0104	0.00446	3.01203	-2.99238	0.74613	CBR1	carbonyl reductase 1
205379_at	0.00237	0.000803	3.62328	-1.373	0.997197	CBR3	carbonyl reductase 3
213626_at	0.00141	0.000438	-3.82881	-0.793387	-0.396824	CBR4	carbonyl reductase 4
212816_s_at	0.000755	0.00021	4.07283	-0.086335	0.900399	CBS	cystathionine-beta-synthase
215989_at	0.00034	8.31e-05	-4.37459	0.812262	-1.06473	CBX2	chromobox 2
201091_s_at	0.00978	0.00416	3.03735	-2.92884	0.417195	CBX3	chromobox 3
200037_s_at	0.00411	0.00152	3.40091	-1.98154	0.380685	CBX3	chromobox 3
206724_at	8.52e-07	6.67e-08	6.5888	7.82374	1.69122	CBX4	chromobox 4
212126_at	4.46e-05	7.6e-06	5.13004	3.14919	1.30615	CBX5	chromobox 5
209715_at	0.00148	0.000463	3.81039	-0.845949	0.770584	CBX5	chromobox 5
202048_s_at	0.000988	0.00029	3.96693	-0.395518	0.894808	CBX6	chromobox 6
202047_s_at	0.00919	0.00388	3.06386	-2.86195	0.405729	CBX6	chromobox 6
203450_at	0.000122	2.48e-05	4.75986	1.99115	0.477826	CBY1	chibby family member 1, beta catenin antagonist
221888_at	0.0183	0.00866	2.75941	-3.60736	0.675885	CC2D1A	coiled-coil and C2 domain containing 1A
215514_at	0.0344	0.018	2.46646	-4.27364	1.54079
207083_s_at	1.41e-07	7.24e-09	-7.27625	10.027	-1.07454	CC2D1A	coiled-coil and C2 domain containing 1A
221070_s_at	1.98e-05	2.87e-06	-5.43147	4.10523	-1.15438	CCAR2	cell cycle and apoptosis regulator 2
220301_at	3.01e-07	1.84e-08	6.98709	9.10294	3.28412	CCDC102B	coiled-coil domain containing 102B
208094_s_at	0.00039	9.76e-05	4.3228	0.656347	0.756032	CCDC130	coiled-coil domain containing 130
220077_at	0.000225	5.08e-05	-4.53256	1.29182	-1.22152	CCDC134	coiled-coil domain containing 134
216045_at	0.00548	0.00213	-3.28206	-2.2981	-1.22	CCDC144A	coiled-coil domain containing 144A
220581_at	0.016	0.0074	-2.82013	-3.46279	-0.707834	CCDC170	coiled-coil domain containing 170
220887_at	3.17e-05	5.06e-06	-5.25605	3.54765	-0.728809	CCDC177	coiled-coil domain containing 177
206721_at	0.00112	0.000334	-3.91967	-0.53236	-0.901416	CCDC181	coiled-coil domain containing 181
221912_s_at	5.05e-09	1.19e-10	-8.58083	14.1134	-1.16745	CCDC28B	coiled-coil domain containing 28B
221171_at	0.000197	4.34e-05	-4.5825	1.4446	-0.761777	CCDC30	coiled-coil domain containing 30
220592_at	0.000802	0.000226	-4.04877	-0.156883	-0.638878	CCDC40	coiled-coil domain containing 40
220593_s_at	4.99e-05	8.63e-06	-5.09027	3.02381	-1.6141	CCDC40	coiled-coil domain containing 40
217814_at	2.92e-07	1.78e-08	6.9975	9.13627	0.796001	CCDC47	coiled-coil domain containing 47
218722_s_at	1.97e-08	6.49e-10	-8.0357	12.4252	-0.711446	CCDC51	coiled-coil domain containing 51
214818_at	0.00129	0.000396	-3.86308	-0.69525	-0.742082	CCDC57	coiled-coil domain containing 57
218936_s_at	0.0138	0.00623	2.88626	-3.30298	0.362617	CCDC59	coiled-coil domain containing 59
212886_at	1.21e-06	1.01e-07	-6.46081	7.4117	-1.13498	CCDC69	coiled-coil domain containing 69
219893_at	2.27e-08	7.69e-10	-7.98142	12.2554	-1.66547	CCDC71	coiled-coil domain containing 71
220693_at	0.000206	4.57e-05	-4.56607	1.39427	-0.870149	CCDC82	coiled-coil domain containing 82
204609_at	0.0034	0.00122	-3.47913	-1.76983	-1.00667	CCDC85B	coiled-coil domain containing 85B
219387_at	7.4e-05	1.37e-05	4.94598	2.57079	2.0124	CCDC88A	coiled-coil domain containing 88A
206257_at	1.67e-05	2.35e-06	-5.4933	4.3024	-0.654537	CCDC9	coiled-coil domain containing 9
218288_s_at	0.000264	6.15e-05	4.47112	1.10462	0.526822	CCDC90B	coiled-coil domain containing 90B
218545_at	0.00115	0.000345	3.90905	-0.563028	0.568748	CCDC91	coiled-coil domain containing 91
209689_at	0.00281	0.000976	3.55591	-1.55949	0.789436	CCDC93	coiled-coil domain containing 93
209688_s_at	0.000416	0.000105	4.29817	0.582413	0.534434	CCDC93	coiled-coil domain containing 93
219774_at	0.0185	0.00875	-2.75507	-3.61761	-0.366908	CCDC93	coiled-coil domain containing 93
204335_at	0.00644	0.00258	3.21324	-2.47842	0.953655	CCDC94	coiled-coil domain containing 94
37425_g_at	9.8e-05	1.9e-05	-4.8433	2.2503	-0.835118	CCHCR1	coiled-coil alpha-helical rod protein 1
37424_at	4.21e-08	1.67e-09	-7.73586	11.4841	-0.923608	CCHCR1	coiled-coil alpha-helical rod protein 1
42361_g_at	1.82e-07	9.99e-09	-7.17605	9.70734	-1.03287	CCHCR1	coiled-coil alpha-helical rod protein 1
209698_at	0.00299	0.00105	-3.53098	-1.62804	-1.03367	CCHCR1	coiled-coil alpha-helical rod protein 1
211173_at	0.00989	0.00422	-3.03277	-2.94035	-0.869235	CCKAR	cholecystokinin A receptor
211174_s_at	2.67e-05	4.08e-06	-5.32265	3.75899	-1.53249	CCKAR	cholecystokinin A receptor
210381_s_at	9.1e-08	4.2e-09	-7.44645	10.5684	-0.900127	CCKBR	cholecystokinin B receptor
207533_at	3.87e-07	2.55e-08	-6.88487	8.77524	-1.13466	CCL1	C-C motif chemokine ligand 1
206407_s_at	0.000464	0.000119	4.25769	0.461257	1.27709	CCL13	C-C motif chemokine ligand 13
216714_at	9.61e-05	1.86e-05	-4.85054	2.27286	-0.601563	CCL13	C-C motif chemokine ligand 13
207354_at	1.08e-05	1.42e-06	-5.64851	4.79871	-1.00324	CCL16	C-C motif chemokine ligand 16
32128_at	0.000412	0.000104	4.30192	0.593653	2.05782	CCL18	C-C motif chemokine ligand 18
209924_at	0.00648	0.0026	3.21036	-2.48591	1.01543	CCL18	C-C motif chemokine ligand 18
210072_at	5.05e-06	5.8e-07	5.92401	5.68304	2.32217	CCL19	C-C motif chemokine ligand 19
216598_s_at	1.6e-08	4.94e-10	8.12231	12.6954	3.46309	CCL2	C-C motif chemokine ligand 2
207861_at	0.000731	0.000203	-4.08435	-0.052502	-0.970969	CCL22	C-C motif chemokine ligand 22
210549_s_at	0.015	0.00686	-2.84924	-3.39275	-0.777257	CCL23	C-C motif chemokine ligand 23
221463_at	0.00153	0.000479	-3.79899	-0.87841	-0.954003	CCL24	C-C motif chemokine ligand 24
206988_at	0.00253	0.000866	-3.59738	-1.4449	-1.00386	CCL25	C-C motif chemokine ligand 25
205114_s_at	0.00116	0.000348	3.90595	-0.571953	1.17469	CCL3L3///CCL3L1///CCL3	C-C motif chemokine ligand 3 like 3///C-C motif chemokine ligand 3 like 1///C-C motif chemokine ligand 3
204103_at	3.4e-05	5.53e-06	5.22861	3.46075	1.39193	CCL4	C-C motif chemokine ligand 4
1405_i_at	2.5e-07	1.47e-08	7.05601	9.3236	2.95925	CCL5	C-C motif chemokine ligand 5
204655_at	1.04e-05	1.36e-06	5.66091	4.83843	1.31424	CCL5	C-C motif chemokine ligand 5
214038_at	7.72e-10	1.08e-11	9.37053	16.4996	2.99349	CCL8	C-C motif chemokine ligand 8
213226_at	1.04e-06	8.45e-08	6.51579	7.58873	1.66639	CCNA2	cyclin A2
201955_at	3.51e-06	3.75e-07	6.05774	6.11338	0.612946	CCNC	cyclin C
208711_s_at	1.38e-06	1.2e-07	6.40788	7.24121	1.84334	CCND1	cyclin D1
208712_at	4.19e-06	4.63e-07	5.99335	5.9061	1.20928	CCND1	cyclin D1
200953_s_at	0.000174	3.75e-05	4.62915	1.58775	0.717774	CCND2	cyclin D2
201700_at	9.78e-09	2.74e-10	8.3115	13.2832	1.2413	CCND3	cyclin D3
213523_at	0.00255	0.000873	3.59437	-1.45325	0.861155	CCNE1	cyclin E1
205034_at	0.00103	0.000306	3.9492	-0.446944	0.715072	CCNE2	cyclin E2
211814_s_at	0.00433	0.00162	-3.37966	-2.0386	-0.470326	CCNE2	cyclin E2
204827_s_at	0.0119	0.0052	-2.95401	-3.13673	-0.887996	CCNF	cyclin F
208796_s_at	3.65e-08	1.4e-09	-7.79277	11.6633	-1.21597	CCNG1	cyclin G1
202769_at	1.13e-08	3.25e-10	8.25689	13.1139	1.18081	CCNG2	cyclin G2
202770_s_at	3.85e-05	6.4e-06	5.18332	3.31745	0.711089	CCNG2	cyclin G2
208656_s_at	5.86e-05	1.04e-05	-5.03135	2.83847	-0.511305	CCNI	cyclin I
208655_at	0.000279	6.6e-05	-4.44874	1.03665	-0.514464	CCNI	cyclin I
219227_at	0.00567	0.00221	-3.2677	-2.3359	-0.567014	CCNJL	cyclin J like
219273_at	3.23e-07	2.02e-08	-6.9575	9.00811	-0.778367	CCNK	cyclin K
221427_s_at	2.15e-07	1.23e-08	7.11234	9.50379	2.00064	CCNL2	cyclin L2
213743_at	0.000103	2.02e-05	4.82397	2.19016	0.690511	CCNT2	cyclin T2
204645_at	0.01	0.00427	3.02838	-2.95138	0.405691	CCNT2	cyclin T2
221156_x_at	0.0106	0.00457	3.00258	-3.01601	0.81859	CCPG1	cell cycle progression 1
205099_s_at	2.94e-14	9.23e-17	13.6711	28.0759	3.86123	CCR1	C-C motif chemokine receptor 1
205098_at	4.6e-08	1.86e-09	7.70127	11.375	1.28246	CCR1	C-C motif chemokine receptor 1
206991_s_at	7.41e-06	9.03e-07	5.78772	5.2451	1.78744	CCR5	C-C motif chemokine receptor 5 (gene/pseudogene)
203522_at	0.00401	0.00147	3.41208	-1.95147	0.76285	CCS	copper chaperone for superoxide dismutase
208696_at	0.00045	0.000115	4.26898	0.495017	0.498833	CCT5	chaperonin containing TCP1 subunit 5
201327_s_at	0.000136	2.8e-05	4.72192	1.87376	0.50795	CCT6A	chaperonin containing TCP1 subunit 6A
200812_at	0.0128	0.00568	2.92101	-3.21802	0.362753	CCT7	chaperonin containing TCP1 subunit 7
200873_s_at	9.39e-06	1.2e-06	5.69937	4.96169	0.529644	CCT8	chaperonin containing TCP1 subunit 8
220508_at	0.00204	0.000675	-3.6826	-1.20731	-0.982665	CCT8L2	chaperonin containing TCP1 subunit 8 like 2
201974_s_at	1.87e-07	1.04e-08	-7.16487	9.67162	-1.03756	CCZ1	CCZ1 homolog, vacuolar protein trafficking and biogenesis associated
201973_s_at	2.43e-05	3.66e-06	5.35643	3.86635	0.399773	CCZ1B///CCZ1	CCZ1 homolog B, vacuolar protein trafficking and biogenesis associated///CCZ1 homolog, vacuolar protein trafficking and biogenesis associated
201743_at	4.81e-08	1.98e-09	7.68239	11.3154	2.30149	CD14	CD14 molecule
204306_s_at	1.49e-06	1.32e-07	6.37822	7.14566	1.65851	CD151	CD151 molecule (Raph blood group)
203645_s_at	1.03e-06	8.33e-08	6.52025	7.60309	1.82473	CD163	CD163 molecule
215049_x_at	2.53e-06	2.54e-07	6.17744	6.49884	1.56212	CD163	CD163 molecule
216233_at	5.81e-05	1.03e-05	5.03453	2.84846	1.48982	CD163	CD163 molecule
208405_s_at	1.64e-08	5.1e-10	8.11233	12.6643	0.700222	CD164	CD164 molecule
219669_at	7.76e-09	2.03e-10	-8.40794	13.5814	-1.20908	CD177	CD177 molecule
206206_at	0.000253	5.84e-05	4.48794	1.15579	1.04485	CD180	CD180 molecule
206749_at	0.00138	0.000427	-3.83734	-0.768987	-1.14649	CD1B	CD1b molecule
205987_at	0.000837	0.000238	-4.03222	-0.20531	-0.793749	CD1C	CD1c molecule
209583_s_at	0.0132	0.00588	2.90776	-3.25047	0.666802	CD200	CD200 molecule
220428_at	0.000212	4.72e-05	-4.55553	1.36202	-0.564965	CD207	CD207 molecule
217422_s_at	0.00523	0.00201	-3.30263	-2.24375	-1.00933	CD22	CD22 molecule
204581_at	3.87e-05	6.44e-06	-5.18163	3.31211	-1.6479	CD22	CD22 molecule
207315_at	0.000152	3.19e-05	-4.68029	1.7452	-0.841432	CD226	CD226 molecule
209772_s_at	0.0145	0.00661	-2.86317	-3.35906	-0.959127	CD24	CD24 molecule
211856_x_at	0.00058	0.000154	-4.17404	0.212276	-1.09321	CD28	CD28 molecule
203593_at	0.00435	0.00163	3.37758	-2.04418	0.52859	CD2AP	CD2 associated protein
202257_s_at	0.000195	4.29e-05	4.58613	1.45571	1.20299	CD2BP2	CD2 cytoplasmic tail binding protein 2
202256_at	0.00709	0.00288	3.17329	-2.58206	0.590636	CD2BP2	CD2 cytoplasmic tail binding protein 2
217078_s_at	0.000108	2.14e-05	-4.8066	2.13619	-1.0647	CD300A	CD300a molecule
206120_at	0.00561	0.00218	-3.27254	-2.32316	-0.531018	CD33	CD33 molecule
204192_at	0.000485	0.000126	4.24067	0.410432	0.910128	CD37	CD37 molecule
203547_at	0.00554	0.00215	3.27797	-2.30887	1.05923	CD4	CD4 molecule
216424_at	0.000951	0.000277	-3.98188	-0.352094	-0.656501	CD4	CD4 molecule
215346_at	1.84e-07	1.02e-08	7.16951	9.68644	1.45716	CD40	CD40 molecule
35150_at	6.61e-06	7.89e-07	-5.82921	5.37836	-0.631471	CD40	CD40 molecule
207892_at	0.0106	0.00455	-3.00446	-3.01132	-0.522272	CD40LG	CD40 ligand
212063_at	1.21e-07	5.89e-09	7.34034	10.2311	1.5812	CD44	CD44 molecule (Indian blood group)
210916_s_at	0.00126	0.000384	3.87291	-0.667035	1.06989	CD44	CD44 molecule (Indian blood group)
204489_s_at	0.000374	9.29e-05	4.33876	0.704303	0.996166	CD44	CD44 molecule (Indian blood group)
217523_at	0.000349	8.57e-05	4.36485	0.782878	0.92181	CD44	CD44 molecule (Indian blood group)
208783_s_at	0.00285	0.000994	3.54986	-1.57617	0.497789	CD46	CD46 molecule
213856_at	0.000173	3.73e-05	4.63039	1.59158	1.63049	CD47	CD47 molecule
213857_s_at	8.12e-13	3.61e-15	12.2242	24.4522	1.54544	CD47	CD47 molecule
211075_s_at	2.59e-08	9.09e-10	7.92844	12.0895	1.39597	CD47	CD47 molecule
34210_at	0.000818	0.000231	4.04127	-0.178845	1.63589	CD52	CD52 molecule
204661_at	0.00428	0.0016	3.38415	-2.02655	1.37556	CD52	CD52 molecule
203416_at	0.000193	4.25e-05	4.58951	1.46608	0.822344	CD53	CD53 molecule
216942_s_at	0.000311	7.49e-05	4.40812	0.913567	1.19693	CD58	CD58 molecule
205173_x_at	0.0169	0.00789	2.79523	-3.52233	0.351453	CD58	CD58 molecule
211900_x_at	0.000245	5.61e-05	-4.50057	1.19427	-0.6642	CD6	CD6 molecule
208602_x_at	3.31e-06	3.5e-07	-6.07898	6.18175	-1.04443	CD6	CD6 molecule
209619_at	1.81e-06	1.69e-07	6.30304	6.90346	1.54079	CD74	CD74 molecule
207176_s_at	6.7e-06	8.03e-07	-5.82403	5.36171	-0.768713	CD80	CD80 molecule
200675_at	1.38e-09	2.27e-11	9.12309	15.76	1.24166	CD81	CD81 molecule
203904_x_at	0.0177	0.00831	2.77501	-3.57041	0.628355	CD82	CD82 molecule
204440_at	0.0043	0.0016	3.38236	-2.03136	0.614733	CD83	CD83 molecule
211191_at	0.000663	0.000181	-4.12243	0.05962	-0.748579	CD84	CD84 molecule
205686_s_at	2.2e-07	1.26e-08	7.10502	9.48038	2.13367	CD86	CD86 molecule
210895_s_at	0.00117	0.000353	3.90127	-0.585454	0.928714	CD86	CD86 molecule
205758_at	0.000427	0.000108	4.28923	0.555629	1.16508	CD8A	CD8a molecule
201005_at	0.00647	0.00259	3.21093	-2.48443	0.613763	CD9	CD9 molecule
201725_at	0.00549	0.00213	3.28108	-2.30068	0.337542	CDC123	cell division cycle 123
210743_s_at	0.0119	0.00522	2.95286	-3.13956	0.985187	CDC14A	cell division cycle 14A
208022_s_at	2.16e-05	3.19e-06	5.39895	4.00164	1.71424	CDC14B	cell division cycle 14B
221556_at	2.89e-07	1.75e-08	7.00142	9.14884	0.907973	CDC14B	cell division cycle 14B
202892_at	0.000257	5.97e-05	4.48083	1.13417	0.434345	CDC23	cell division cycle 23
201853_s_at	8.33e-05	1.57e-05	4.90285	2.43596	0.635244	CDC25B	cell division cycle 25B
217010_s_at	0.00391	0.00144	-3.42148	-1.92611	-0.807072	CDC25C	cell division cycle 25C
217878_s_at	4.76e-05	8.21e-06	5.10604	3.0735	1.4067	CDC27	cell division cycle 27
217879_at	6.96e-05	1.27e-05	4.96866	2.6418	0.489483	CDC27	cell division cycle 27
203376_at	0.00342	0.00123	3.47597	-1.77843	0.430244	CDC40	cell division cycle 40
214464_at	0.000635	0.000172	4.13888	0.108199	1.18425	CDC42BPA	CDC42 binding protein kinase alpha
217849_s_at	0.000904	0.000261	4.00177	-0.294195	1.32674	CDC42BPB	CDC42 binding protein kinase beta
204693_at	0.0174	0.00813	2.78396	-3.54917	0.514481	CDC42EP1	CDC42 effector protein 1
209850_s_at	0.000214	4.78e-05	4.55191	1.35096	0.735492	CDC42EP2	CDC42 effector protein 2
214014_at	1.61e-07	8.53e-09	-7.22497	9.86346	-1.19651	CDC42EP2	CDC42 effector protein 2
209288_s_at	3.99e-07	2.65e-08	6.87311	8.7375	0.891933	CDC42EP3	CDC42 effector protein 3
209286_at	0.00158	0.0005	3.78469	-0.919087	0.461573	CDC42EP3	CDC42 effector protein 3
218063_s_at	1.34e-05	1.83e-06	-5.57097	4.55054	-1.17873	CDC42EP4	CDC42 effector protein 4
218157_x_at	3.55e-07	2.28e-08	6.91984	8.88741	0.787215	CDC42SE1	CDC42 small effector 1
204126_s_at	0.000548	0.000145	-4.19564	0.276379	-1.33213	CDC45	cell division cycle 45
209057_x_at	1.66e-10	1.51e-12	-10.0376	18.4549	-1.52916	CDC5L	cell division cycle 5 like
204510_at	0.000264	6.18e-05	4.46985	1.10079	0.933117	CDC7	cell division cycle 7
218578_at	5.77e-05	1.02e-05	5.03709	2.85652	1.04992	CDC73	cell division cycle 73
218399_s_at	1.71e-08	5.38e-10	-8.09532	12.6113	-0.981951	CDCA4	cell division cycle associated 4
220115_s_at	5.11e-06	5.88e-07	-5.91973	5.66928	-0.720524	CDH10	cadherin 10
207173_x_at	5.01e-06	5.73e-07	5.92774	5.69504	1.3305	CDH11	cadherin 11
209847_at	0.00236	0.000799	-3.62498	-1.36825	-0.930968	CDH17	cadherin 17
206280_at	4.79e-05	8.25e-06	-5.10432	3.06808	-0.7648	CDH18	cadherin 18
203441_s_at	6.96e-06	8.38e-07	-5.81084	5.31935	-0.875419	CDH2	cadherin 2
210913_at	0.00229	0.000771	-3.63728	-1.33402	-0.811851	CDH20	cadherin 20
220227_at	1.6e-05	2.24e-06	-5.50817	4.34989	-0.736684	CDH4	cadherin 4
206866_at	2.87e-07	1.73e-08	-7.00467	9.15924	-1.6953	CDH4	cadherin 4
204677_at	0.00039	9.76e-05	4.32301	0.65696	0.779764	CDH5	cadherin 5
220679_s_at	4.59e-05	7.86e-06	-5.11952	3.116	-0.722293	CDH7	cadherin 7
207729_at	2.4e-05	3.62e-06	-5.36004	3.87781	-1.38718	CDH9	cadherin 9
213369_at	0.00161	0.000508	-3.77877	-0.935901	-1.16762	CDHR1	cadherin related family member 1
220186_s_at	0.000204	4.52e-05	-4.56929	1.40413	-0.629609	CDHR2	cadherin related family member 2
220074_at	0.00289	0.00101	-3.54392	-1.59251	-0.661434	CDHR5	cadherin related family member 5
219796_s_at	0.00213	0.000709	-3.66577	-1.25446	-0.774988	CDHR5	cadherin related family member 5
220075_s_at	0.000236	5.38e-05	-4.5139	1.23489	-0.776805	CDHR5	cadherin related family member 5
203213_at	0.00618	0.00244	3.23209	-2.42925	1.43832	CDK1	cyclin dependent kinase 1
211289_x_at	2.74e-06	2.79e-07	6.14843	6.40541	1.23988	CDK11A///CDK11B	cyclin dependent kinase 11A///cyclin dependent kinase 11B
207428_x_at	9.99e-05	1.95e-05	4.83584	2.22708	0.794326	CDK11A///CDK11B	cyclin dependent kinase 11A///cyclin dependent kinase 11B
212401_s_at	0.00108	0.000321	3.93334	-0.492854	0.334276	CDK11A///CDK11B	cyclin dependent kinase 11A///cyclin dependent kinase 11B
219226_at	0.00212	0.000705	3.66759	-1.24936	0.744245	CDK12	cyclin dependent kinase 12
210965_x_at	0.00851	0.00354	3.09701	-2.77778	0.619132	CDK13	cyclin dependent kinase 13
207319_s_at	0.00608	0.0024	-3.23916	-2.41077	-0.369503	CDK13	cyclin dependent kinase 13
214287_s_at	0.0139	0.00629	-2.8824	-3.31236	-0.922027	CDK13	cyclin dependent kinase 13
213987_s_at	2.91e-05	4.55e-06	-5.28898	3.6521	-1.22462	CDK13	cyclin dependent kinase 13
204604_at	0.00498	0.0019	3.32299	-2.1898	0.420955	CDK14	cyclin dependent kinase 14
208824_x_at	8.43e-08	3.83e-09	-7.47501	10.6591	-0.828035	CDK16	cyclin dependent kinase 16
207239_s_at	1.47e-08	4.46e-10	-8.15521	12.7979	-0.990478	CDK16	cyclin dependent kinase 16
221918_at	8.86e-10	1.28e-11	9.31399	16.3313	1.51796	CDK17	cyclin dependent kinase 17
214797_s_at	2.77e-10	2.88e-12	9.81742	17.816	2.55412	CDK18	cyclin dependent kinase 18
212899_at	0.0192	0.00914	2.73817	-3.65742	0.274259	CDK19	cyclin dependent kinase 19
211706_s_at	0.0165	0.00767	-2.80617	-3.49621	-0.693141	CDK19	cyclin dependent kinase 19
211803_at	1.63e-05	2.29e-06	-5.50136	4.32815	-1.74785	CDK2	cyclin dependent kinase 2
201938_at	0.000998	0.000293	3.96338	-0.405841	0.537617	CDK2AP1	cyclin dependent kinase 2 associated protein 1
202246_s_at	0.0151	0.00689	-2.84762	-3.39666	-0.236175	CDK4	cyclin dependent kinase 4
204995_at	0.000477	0.000123	4.24758	0.431077	1.22697	CDK5R1	cyclin dependent kinase 5 regulatory subunit 1
204996_s_at	2.69e-05	4.14e-06	-5.31822	3.74493	-1.16975	CDK5R1	cyclin dependent kinase 5 regulatory subunit 1
218740_s_at	0.0106	0.00456	3.00385	-3.01284	0.343261	CDK5RAP3	CDK5 regulatory subunit associated protein 3
211297_s_at	0.0125	0.00552	2.93162	-3.19193	0.31325	CDK7	cyclin dependent kinase 7
204831_at	0.0124	0.00551	2.93255	-3.18965	0.358503	CDK8	cyclin dependent kinase 8
206575_at	0.00609	0.0024	-3.23825	-2.41314	-0.621966	CDKL5	cyclin dependent kinase like 5
202284_s_at	6.66e-09	1.67e-10	8.47038	13.7739	2.6743	CDKN1A	cyclin dependent kinase inhibitor 1A
219534_x_at	0.00536	0.00207	3.2917	-2.27266	0.638197	CDKN1C	cyclin dependent kinase inhibitor 1C
219533_at	0.0163	0.00756	-2.81164	-3.48313	-0.888064	CDKN1C	cyclin dependent kinase inhibitor 1C
211156_at	0.000564	0.00015	-4.18445	0.243141	-1.21703	CDKN2A	cyclin dependent kinase inhibitor 2A
220505_at	0.0185	0.00877	-2.75426	-3.61952	-0.759995	CDKN2A-AS1	CDKN2A antisense RNA 1 (head to head)
218929_at	0.00417	0.00155	3.39508	-1.99721	0.483563	CDKN2AIP	CDKN2A interacting protein
207530_s_at	0.00851	0.00354	-3.09692	-2.77803	-0.925422	CDKN2B	cyclin dependent kinase inhibitor 2B
209714_s_at	0.000572	0.000152	-4.17927	0.227785	-0.54267	CDKN3	cyclin dependent kinase inhibitor 3
207230_at	1.14e-07	5.47e-09	-7.36374	10.3056	-1.95974	CDON	cell adhesion associated, oncogene regulated
215999_at	0.000414	0.000105	-4.29987	0.587509	-0.765679	CDRT1	CMT1A duplicated region transcript 1
208280_at	1.21e-05	1.62e-06	-5.60886	4.67175	-1.06279	CDRT1	CMT1A duplicated region transcript 1
216003_at	0.000367	9.07e-05	-4.34647	0.727516	-1.26967	CDRT1	CMT1A duplicated region transcript 1
212864_at	0.00141	0.000436	3.83022	-0.789329	0.915913	CDS2	CDP-diacylglycerol synthase 2
206193_s_at	0.0124	0.00548	-2.93433	-3.18527	-0.614861	CDSN	corneodesmosin
213548_s_at	0.00847	0.00352	-3.09895	-2.77285	-1.35594	CDV3	CDV3 homolog
206430_at	0.0162	0.00751	-2.81451	-3.47626	-0.488532	CDX1	caudal type homeobox 1
206387_at	0.000606	0.000162	-4.15742	0.163048	-0.925176	CDX2	caudal type homeobox 2
221340_at	0.000622	0.000167	-4.14756	0.133873	-1.1358	CDX4	caudal type homeobox 4
207646_s_at	0.000972	0.000284	-3.97382	-0.375512	-0.740786	CDY1B///CDY2B///CDY2A///CDY1	chromodomain Y-linked 1B///chromodomain Y-linked 2B///chromodomain Y-linked 2A///chromodomain Y-linked 1
203098_at	0.0154	0.00707	2.83767	-3.42063	0.790802	CDYL	chromodomain Y-like
203099_s_at	0.00566	0.00221	-3.26891	-2.33271	-0.415214	CDYL	chromodomain Y-like
211883_x_at	0.00374	0.00136	-3.44007	-1.87588	-0.389993	CEACAM1	carcinoembryonic antigen related cell adhesion molecule 1
206576_s_at	0.00474	0.00179	-3.34299	-2.13661	-0.578349	CEACAM1	carcinoembryonic antigen related cell adhesion molecule 1
210610_at	4.49e-07	3.04e-08	-6.83105	8.60251	-1.50289	CEACAM1	carcinoembryonic antigen related cell adhesion molecule 1
216605_s_at	0.00209	0.000694	-3.67301	-1.23418	-1.21714	CEACAM21	carcinoembryonic antigen related cell adhesion molecule 21
208052_x_at	1.47e-05	2.04e-06	-5.53727	4.44283	-0.471385	CEACAM3	carcinoembryonic antigen related cell adhesion molecule 3
207205_at	0.000287	6.8e-05	-4.439	1.0071	-0.730325	CEACAM4	carcinoembryonic antigen related cell adhesion molecule 4
201884_at	0.000384	9.6e-05	-4.32841	0.673205	-0.603578	CEACAM5	carcinoembryonic antigen related cell adhesion molecule 5
211657_at	0.00148	0.000463	-3.81054	-0.845524	-0.522068	CEACAM6	carcinoembryonic antigen related cell adhesion molecule 6
211848_s_at	3.69e-05	6.09e-06	-5.1989	3.36672	-0.855923	CEACAM7	carcinoembryonic antigen related cell adhesion molecule 7
206198_s_at	0.0176	0.00822	-2.77924	-3.56038	-0.894404	CEACAM7	carcinoembryonic antigen related cell adhesion molecule 7
206676_at	0.000815	0.00023	-4.04269	-0.1747	-1.6028	CEACAM8	carcinoembryonic antigen related cell adhesion molecule 8
204039_at	0.00249	0.000852	3.60307	-1.42914	0.665171	CEBPA	CCAAT/enhancer binding protein alpha
220465_at	1.94e-06	1.84e-07	-6.27715	6.82005	-0.902277	CEBPA-AS1	CEBPA antisense RNA 1 (head to head)
203973_s_at	0.00061	0.000164	4.15474	0.155091	1.29232	CEBPD	CCAAT/enhancer binding protein delta
214523_at	0.00202	0.000665	-3.68764	-1.19316	-0.915347	CEBPE	CCAAT/enhancer binding protein epsilon
204203_at	0.00972	0.00414	3.03997	-2.92225	0.468665	CEBPG	CCAAT/enhancer binding protein gamma
203341_at	0.0142	0.00641	2.8751	-3.33011	0.427849	CEBPZ	CCAAT/enhancer binding protein zeta
219505_at	2.23e-08	7.52e-10	7.98855	12.2777	2.05608	CECR1	cat eye syndrome chromosome region, candidate 1
206447_at	0.0106	0.00458	-3.00212	-3.01717	-0.968917	CELA2A///CELA2B	chymotrypsin like elastase family member 2A///chymotrypsin like elastase family member 2B
207077_at	0.00567	0.00221	-3.26785	-2.3355	-0.794154	CELA2B	chymotrypsin like elastase family member 2B
211738_x_at	0.001	0.000295	-3.96136	-0.41171	-0.505206	CELA3A	chymotrypsin like elastase family member 3A
206151_x_at	0.00565	0.0022	-3.26988	-2.33017	-1.08784	CELA3B	chymotrypsin like elastase family member 3B
221743_at	0.00331	0.00118	3.48923	-1.7423	0.321793	CELF1	CUGBP, Elav-like family member 1
209489_at	0.0109	0.00471	2.99114	-3.04456	0.272324	CELF1	CUGBP, Elav-like family member 1
202156_s_at	2.45e-07	1.43e-08	7.06407	9.3494	1.40934	CELF2	CUGBP, Elav-like family member 2
202158_s_at	2.6e-08	9.13e-10	7.92711	12.0853	1.15118	CELF2	CUGBP, Elav-like family member 2
202157_s_at	4.08e-07	2.72e-08	6.86502	8.71153	0.986721	CELF2	CUGBP, Elav-like family member 2
206817_x_at	7.83e-05	1.46e-05	-4.92524	2.50593	-0.908892	CELF3	CUGBP, Elav-like family member 3
215045_at	0.000171	3.68e-05	-4.63512	1.6061	-1.0107	CELF3	CUGBP, Elav-like family member 3
41660_at	0.0122	0.0054	-2.94	-3.1713	-0.821846	CELSR1	cadherin EGF LAG seven-pass G-type receptor 1
217262_s_at	7.37e-05	1.36e-05	-4.94754	2.57568	-1.26767	CELSR1	cadherin EGF LAG seven-pass G-type receptor 1
204029_at	0.00341	0.00123	-3.47678	-1.77621	-0.33469	CELSR2	cadherin EGF LAG seven-pass G-type receptor 2
40020_at	0.000169	3.63e-05	-4.63959	1.61986	-0.569766	CELSR3	cadherin EGF LAG seven-pass G-type receptor 3
216116_at	1.29e-07	6.4e-09	-7.31445	10.1487	-0.913078	CELSR3-AS1	CELSR3 antisense RNA 1 (head to head)
222009_at	2.65e-06	2.69e-07	-6.15995	6.44249	-1.55992	CEMP1	cementum protein 1
210821_x_at	7.36e-07	5.57e-08	-6.64419	8.00197	-0.847585	CENPA	centromere protein A
204739_at	0.0151	0.0069	2.84691	-3.39838	0.389599	CENPC	centromere protein C
207828_s_at	0.0109	0.0047	2.99216	-3.042	0.839673	CENPF	centromere protein F
207331_at	2.88e-05	4.48e-06	-5.29363	3.66684	-2.2621	CENPF	centromere protein F
219555_s_at	0.0113	0.00494	-2.97391	-3.08741	-0.519056	CENPN	centromere protein N
219472_at	1.44e-05	1.99e-06	-5.54516	4.46804	-0.804976	CENPO	centromere protein O
204075_s_at	0.00338	0.00121	3.48045	-1.76622	0.723034	CEP104	centrosomal protein 104
213644_at	0.00161	0.000508	-3.779	-0.935245	-0.561731	CEP112	centrosomal protein 112
206005_s_at	0.00872	0.00365	3.08651	-2.80451	1.08539	CEP162	centrosomal protein 162
218827_s_at	0.000488	0.000127	4.2382	0.403064	0.993916	CEP192	centrosomal protein 192
209495_at	4.89e-06	5.57e-07	-5.93646	5.7231	-0.539107	CEP250	centrosomal protein 250
210894_s_at	2.47e-05	3.75e-06	-5.34927	3.84358	-1.42576	CEP250	centrosomal protein 250
204373_s_at	0.0118	0.00516	2.95751	-3.12806	0.45003	CEP350	centrosomal protein 350
213165_at	0.00573	0.00224	3.2637	-2.34641	0.319137	CEP350	centrosomal protein 350
215637_at	0.0198	0.00951	-2.72272	-3.69367	-0.411269	CEP41	centrosomal protein 41
218542_at	0.00645	0.00258	3.21232	-2.48081	1.311	CEP55	centrosomal protein 55
203491_s_at	0.0189	0.00897	2.74551	-3.64014	0.582498	CEP57	centrosomal protein 57
222151_s_at	0.000278	6.55e-05	-4.4512	1.04413	-0.55513	CEP63	centrosomal protein 63
207971_s_at	0.00165	0.000523	-3.76912	-0.963301	-0.458218	CEP68	centrosomal protein 68
219311_at	1.28e-06	1.08e-07	6.43921	7.34211	1.56602	CEP76	centrosomal protein 76
52285_f_at	8.98e-06	1.14e-06	5.71557	5.01361	0.822468	CEP76	centrosomal protein 76
219611_s_at	1.29e-06	1.11e-07	-6.43307	7.32234	-0.950264	CEP85	centrosomal protein 85
221378_at	0.000164	3.49e-05	-4.65152	1.65657	-0.559911	CER1	cerberus 1, DAN family BMP antagonist
222212_s_at	9.65e-05	1.87e-05	4.84876	2.2673	0.84796	CERS2	ceramide synthase 2
218922_s_at	0.00011	2.18e-05	-4.80005	2.11585	-0.888317	CERS4	ceramide synthase 4
206824_at	0.000236	5.38e-05	-4.51389	1.23486	-1.26254	CES1P1	carboxylesterase 1 pseudogene 1
209194_at	0.00352	0.00127	3.46372	-1.81175	0.350158	CETN2	centrin 2
209662_at	8.36e-05	1.58e-05	4.90141	2.43149	0.509835	CETN3	centrin 3
206210_s_at	0.00701	0.00284	-3.17778	-2.57046	-0.468459	CETP	cholesteryl ester transfer protein
217957_at	1.54e-06	1.38e-07	6.36529	7.104	0.844265	CFAP20	cilia and flagella associated protein 20
200835_s_at	0.0246	0.0122	2.62527	-3.91902	1.42857	MAP4	microtubule associated protein 4
220308_at	0.000193	4.26e-05	-4.5885	1.46297	-0.845486	CFAP45	cilia and flagella associated protein 45
220539_at	2.78e-10	2.9e-12	-9.81475	17.8082	-1.94171	CFAP46	cilia and flagella associated protein 46
216807_at	0.000136	2.8e-05	-4.72155	1.87259	-0.618467	CFAP74	cilia and flagella associated protein 74
215788_at	4.81e-08	1.98e-09	-7.68216	11.3147	-1.07316	CFAP74	cilia and flagella associated protein 74
202357_s_at	3.59e-09	7.73e-11	8.72099	14.5423	2.21245	CFB	complement factor B
211920_at	2.96e-06	3.07e-07	-6.11971	6.3129	-1.65184	CFB	complement factor B
205382_s_at	0.00281	0.00098	-3.55478	-1.56261	-0.852836	CFD	complement factor D
203166_at	0.00708	0.00287	3.17347	-2.5816	0.483254	CFDP1	craniofacial development protein 1
213800_at	3.1e-09	6.42e-11	8.78127	14.7261	1.89345	CFH	complement factor H
215388_s_at	6.55e-07	4.79e-08	6.69049	8.15086	1.47156	CFHR1///CFH	complement factor H related 1///complement factor H
206910_x_at	0.000327	7.93e-05	-4.38999	0.85876	-0.550995	CFHR2	complement factor H related 2
207874_s_at	9.65e-06	1.24e-06	-5.68956	4.93024	-1.07777	CFHR4	complement factor H related 4
208088_s_at	0.000891	0.000256	-4.00759	-0.277229	-0.740377	CFHR5	complement factor H related 5
203854_at	1.96e-05	2.83e-06	5.43551	4.1181	1.03672	CFI	complement factor I
200021_at	1.83e-07	1.01e-08	7.1721	9.69473	0.960053	CFL1	cofilin 1
209939_x_at	4.74e-05	8.16e-06	5.10775	3.07889	0.829912	CFLAR	CASP8 and FADD like apoptosis regulator
217654_at	0.00203	0.000668	-3.68611	-1.19746	-0.535658	CFLAR	CASP8 and FADD like apoptosis regulator
205043_at	3.05e-06	3.18e-07	-6.10885	6.27793	-1.06918	CFTR	cystic fibrosis transmembrane conductance regulator
204637_at	0.000765	0.000214	-4.06757	-0.101782	-0.961531	CGA	glycoprotein hormones, alpha polypeptide
205387_s_at	4.36e-05	7.4e-06	-5.13802	3.17437	-1.06974	CGB1///CGB8///CGB7///CGB5///CGB3	chorionic gonadotropin beta subunit 1///chorionic gonadotropin beta subunit 8///chorionic gonadotropin beta subunit 7///chorionic gonadotropin beta subunit 5///chorionic gonadotropin beta subunit 3
214471_x_at	8.61e-09	2.31e-10	-8.36685	13.4544	-1.89982	CGB1///LHB	chorionic gonadotropin beta subunit 1///luteinizing hormone beta polypeptide
206861_s_at	3.67e-07	2.39e-08	-6.90533	8.84085	-0.589349	CGGBP1	CGG triplet repeat binding protein 1
204605_at	3.02e-05	4.77e-06	-5.27453	3.60627	-0.4806	CGRRF1	cell growth regulator with ring finger domain 1
219270_at	2.87e-11	2.01e-13	10.7444	20.4633	2.46857	CHAC1	ChaC glutathione specific gamma-glutamylcyclotransferase 1
204775_at	0.00131	0.000403	-3.85726	-0.711953	-1.40975	CHAF1B	chromatin assembly factor 1 subunit B
221197_s_at	0.00124	0.000377	-3.87903	-0.649461	-1.0965	CHAT	choline O-acetyltransferase
217720_at	1.79e-07	9.74e-09	-7.18369	9.73174	-0.775236	CHCHD2	coiled-coil-helix-coiled-coil-helix domain containing 2
217972_at	1.37e-07	6.92e-09	-7.29009	10.0711	-1.04885	CHCHD3	coiled-coil-helix-coiled-coil-helix domain containing 3
218642_s_at	0.00214	0.000713	-3.66373	-1.26016	-0.403122	CHCHD7	coiled-coil-helix-coiled-coil-helix domain containing 7
204258_at	0.000657	0.000179	4.12563	0.069064	0.532067	CHD1	chromodomain helicase DNA binding protein 1
212539_at	0.00688	0.00278	3.18558	-2.55028	0.322418	CHD1L	chromodomain helicase DNA binding protein 1 like
207645_s_at	0.018	0.00848	-2.76733	-3.58862	-0.81157	CHD1L	chromodomain helicase DNA binding protein 1 like
208807_s_at	2.53e-06	2.54e-07	6.17743	6.49881	1.22054	CHD3	chromodomain helicase DNA binding protein 3
201184_s_at	0.000717	0.000198	4.09188	-0.030369	0.879491	CHD4	chromodomain helicase DNA binding protein 4
218829_s_at	0.00505	0.00193	-3.31678	-2.20627	-0.308504	CHD7	chromodomain helicase DNA binding protein 7
212615_at	0.0036	0.0013	3.45526	-1.83469	0.712855	CHD9	chromodomain helicase DNA binding protein 9
202230_s_at	0.000639	0.000173	4.13636	0.100745	0.542404	CHERP	calcium homeostasis endoplasmic reticulum protein
202229_s_at	0.00235	0.000794	-3.62713	-1.36228	-1.17971	CHERP	calcium homeostasis endoplasmic reticulum protein
218803_at	6.58e-05	1.2e-05	4.98858	2.70424	0.556453	CHFR	checkpoint with forkhead and ring finger domains, E3 ubiquitin protein ligase
209395_at	0.000308	7.38e-05	4.41275	0.9276	2.64066	CHI3L1	chitinase 3 like 1
213060_s_at	1.72e-05	2.43e-06	-5.48292	4.26929	-0.776031	CHI3L2	chitinase 3 like 2
219492_at	9.36e-06	1.2e-06	5.70072	4.96601	0.71809	CHIC2	cysteine rich hydrophobic domain 2
208168_s_at	0.00702	0.00285	-3.17724	-2.57185	-0.795636	CHIT1	chitinase 1
204266_s_at	0.013	0.00581	2.91227	-3.23944	0.568644	CHKA	choline kinase alpha
204193_at	0.000313	7.55e-05	4.40573	0.906358	0.618776	CHKB	choline kinase beta
210070_s_at	0.00387	0.00142	-3.4257	-1.91474	-0.473532	CHKB-CPT1B///CPT1B	CHKB-CPT1B readthrough (NMD candidate)///carnitine palmitoyltransferase 1B
204591_at	0.0144	0.00655	2.86675	-3.35037	1.12874	CHL1	cell adhesion molecule L1 like
202121_s_at	0.00903	0.0038	3.07119	-2.84338	0.282264	CHMP2A	charged multivesicular body protein 2A
218572_at	1.25e-07	6.19e-09	7.32532	10.1833	2.22692	CHMP4A///TM9SF1	charged multivesicular body protein 4A///transmembrane 9 superfamily member 1
218571_s_at	1.97e-05	2.85e-06	5.43395	4.11312	0.899975	CHMP4A///TM9SF1	charged multivesicular body protein 4A///transmembrane 9 superfamily member 1
218085_at	3.2e-09	6.71e-11	8.76716	14.6831	1.36771	CHMP5	charged multivesicular body protein 5
219356_s_at	1.96e-05	2.84e-06	5.43541	4.11776	0.964715	CHMP5	charged multivesicular body protein 5
212624_s_at	2.65e-11	1.8e-13	10.7844	20.575	2.24401	CHN1	chimerin 1
207486_x_at	2.12e-06	2.04e-07	-6.2443	6.71421	-0.786148	CHN2	chimerin 2
218566_s_at	0.00944	0.004	3.05232	-2.89111	0.492863	CHORDC1	cysteine and histidine rich domain containing 1
206149_at	0.000778	0.000219	-4.06019	-0.123436	-0.583492	CHP2	calcineurin like EF-hand protein 2
221799_at	0.000304	7.28e-05	4.41733	0.941447	1.34805	CHPF2	chondroitin polymerizing factor 2
55093_at	0.0121	0.00534	2.94405	-3.16133	0.424041	CHPF2	chondroitin polymerizing factor 2
209763_at	0.000144	2.99e-05	4.70109	1.80939	0.754701	CHRDL1	chordin like 1
206633_at	8.18e-10	1.15e-11	9.3501	16.4389	2.56644	CHRNA1	cholinergic receptor nicotinic alpha 1 subunit
211039_at	2.58e-07	1.53e-08	7.04404	9.2853	2.13287	CHRNA1	cholinergic receptor nicotinic alpha 1 subunit
211772_x_at	0.00554	0.00215	-3.27753	-2.31002	-0.556096	CHRNA3	cholinergic receptor nicotinic alpha 3 subunit
210221_at	0.000145	3.02e-05	-4.69728	1.79762	-1.20333	CHRNA3	cholinergic receptor nicotinic alpha 3 subunit
216900_s_at	1.79e-07	9.8e-09	-7.1819	9.72603	-0.85146	CHRNA4	cholinergic receptor nicotinic alpha 4 subunit
206735_at	0.00147	0.000458	-3.81393	-0.835839	-0.977037	CHRNA4	cholinergic receptor nicotinic alpha 4 subunit
206736_x_at	0.00255	0.000873	-3.5944	-1.45318	-0.985001	CHRNA4	cholinergic receptor nicotinic alpha 4 subunit
207568_at	0.00127	0.000387	-3.87076	-0.673217	-0.667038	CHRNA6	cholinergic receptor nicotinic alpha 6 subunit
221107_at	0.000247	5.67e-05	-4.49743	1.1847	-0.663408	CHRNA9	cholinergic receptor nicotinic alpha 9 subunit
206635_at	0.00286	0.000997	-3.54876	-1.57919	-1.05031	CHRNB2	cholinergic receptor nicotinic beta 2 subunit
207859_s_at	3.42e-08	1.28e-09	-7.82077	11.7514	-0.952374	CHRNB3	cholinergic receptor nicotinic beta 3 subunit
207516_at	0.00428	0.0016	-3.38439	-2.02593	-0.842773	CHRNB4	cholinergic receptor nicotinic beta 4 subunit
215916_at	6.87e-07	5.08e-08	-6.67249	8.09297	-0.96422	CHRNE	cholinergic receptor nicotinic epsilon subunit
207274_at	0.000289	6.86e-05	-4.43632	0.998995	-1.54514	CHRNE	cholinergic receptor nicotinic epsilon subunit
204065_at	2.41e-06	2.4e-07	-6.1949	6.55509	-0.672686	CHST10	carbohydrate sulfotransferase 10
218927_s_at	1.88e-10	1.8e-12	9.97795	18.2825	2.03131	CHST12	carbohydrate (chondroitin 4) sulfotransferase 12
203066_at	0.00113	0.000337	3.91698	-0.54012	0.717663	CHST15	carbohydrate (N-acetylgalactosamine 4-sulfate 6-O) sulfotransferase 15
209834_at	0.0063	0.00251	3.22324	-2.45236	1.29337	CHST3	carbohydrate sulfotransferase 3
208252_s_at	0.0139	0.00628	2.88268	-3.31167	0.760466	CHST3	carbohydrate sulfotransferase 3
32094_at	0.011	0.0048	2.98468	-3.06063	0.522	CHST3	carbohydrate sulfotransferase 3
220446_s_at	5.78e-07	4.14e-08	-6.73537	8.29515	-0.736489	CHST4	carbohydrate sulfotransferase 4
221164_x_at	0.00622	0.00246	-3.22954	-2.43591	-0.395516	CHST5	carbohydrate sulfotransferase 5
221065_s_at	1.62e-07	8.67e-09	-7.21999	9.84758	-1.95177	CHST8	carbohydrate sulfotransferase 8
203044_at	3.47e-11	2.54e-13	10.6609	20.2294	1.2458	CHSY1	chondroitin sulfate synthase 1
202559_x_at	0.0187	0.00886	2.75044	-3.62852	0.231294	CHTOP	chromatin target of PRMT1
1773_at	0.000608	0.000163	-4.15601	0.15886	-0.551649	CHURC1-FNTB///FNTB	CHURC1-FNTB readthrough///farnesyltransferase, CAAX box, beta
201953_at	0.014	0.00631	-2.8811	-3.31554	-0.332829	CIB1	calcium and integrin binding 1
205007_s_at	0.0181	0.00853	-2.76498	-3.59419	-0.549146	CIB2	calcium and integrin binding family member 2
221188_s_at	0.000222	4.99e-05	-4.53791	1.30816	-0.583546	CIDEB	cell death-inducing DFFA-like effector b
206227_at	0.000698	0.000192	4.10234	0.000401	0.634226	CILP	cartilage intermediate layer protein
217598_at	0.000874	0.000251	4.01512	-0.255266	1.13901	CINP	cyclin dependent kinase 2 interacting protein
218267_at	0.0163	0.00755	-2.81245	-3.4812	-0.310945	CINP	cyclin dependent kinase 2 interacting protein
209571_at	0.00201	0.00066	-3.69022	-1.18593	-0.427234	CIR1	corepressor interacting with RBPJ, 1
200810_s_at	0.00397	0.00146	3.41521	-1.94303	0.406497	CIRBP	cold inducible RNA binding protein
218597_s_at	0.00493	0.00188	-3.32706	-2.17899	-0.592946	CISD1	CDGSH iron sulfur domain 1
207144_s_at	8.63e-07	6.76e-08	-6.58441	7.80961	-1.33422	CITED1	Cbp/p300 interacting transactivator with Glu/Asp rich carboxy-terminal domain 1
209357_at	0.000283	6.69e-05	4.4443	1.02317	0.985567	CITED2	Cbp/p300 interacting transactivator with Glu/Asp rich carboxy-terminal domain 2
213977_s_at	0.00715	0.00291	3.16945	-2.592	0.853735	CIZ1	CDKN1A interacting zinc finger protein 1
205516_x_at	0.00279	0.00097	3.55805	-1.55359	0.594828	CIZ1	CDKN1A interacting zinc finger protein 1
218252_at	0.000163	3.48e-05	4.6529	1.6608	0.761807	CKAP2	cytoskeleton associated protein 2
216412_x_at	0.000309	7.43e-05	-4.41071	0.921427	-1.69674	CKAP2///IGLC1	cytoskeleton associated protein 2///immunoglobulin lambda constant 1
200999_s_at	9.75e-09	2.69e-10	8.31718	13.3008	1.34926	CKAP4	cytoskeleton associated protein 4
200998_s_at	0.000567	0.000151	4.18199	0.235867	0.492246	CKAP4	cytoskeleton associated protein 4
219161_s_at	0.00232	0.000782	3.63219	-1.3482	0.67891	CKLF-CMTM1///CKLF	CKLF-CMTM1 readthrough///chemokine like factor
204810_s_at	0.0106	0.00459	-3.00136	-3.01906	-0.775305	CKM	creatine kinase, M-type
202712_s_at	0.00102	0.000302	-3.95376	-0.433748	-1.00415	CKMT1A///CKMT1B	creatine kinase, mitochondrial 1A///creatine kinase, mitochondrial 1B
205295_at	4.39e-09	9.91e-11	-8.64005	14.2949	-1.38204	CKMT2	creatine kinase, mitochondrial 2
204170_s_at	3.9e-07	2.57e-08	6.88233	8.76707	1.12815	CKS2	CDC28 protein kinase regulatory subunit 2
212309_at	0.0013	0.000397	-3.86198	-0.698399	-0.417635	CLASP2	cytoplasmic linker associated protein 2
212308_at	0.00648	0.00259	-3.21067	-2.48511	-0.463343	CLASP2	cytoplasmic linker associated protein 2
212306_at	0.00492	0.00187	-3.32744	-2.17797	-0.544172	CLASP2	cytoplasmic linker associated protein 2
217528_at	0.000789	0.000222	-4.05523	-0.137954	-1.53287	CLCA2	chloride channel accessory 2
220026_at	0.000748	0.000208	-4.076	-0.077047	-1.17546	CLCA4	chloride channel accessory 4
208437_at	2.55e-06	2.56e-07	-6.17458	6.48964	-1.2885	CLCN1	chloride voltage-gated channel 1
201734_at	0.000362	8.93e-05	4.35153	0.742761	0.451207	CLCN3	chloride voltage-gated channel 3
205148_s_at	0.000106	2.09e-05	-4.8129	2.15577	-0.693846	CLCN4	chloride voltage-gated channel 4
38069_at	2.39e-06	2.37e-07	6.1985	6.56667	1.25394	CLCN7	chloride voltage-gated channel 7
205985_x_at	6.55e-07	4.79e-08	-6.69032	8.15033	-0.820407	CLCNKB	chloride voltage-gated channel Kb
207047_s_at	0.0204	0.00982	-2.71002	-3.72336	-0.643698	CLCNKB///CLCNKA	chloride voltage-gated channel Kb///chloride voltage-gated channel Ka
205328_at	1.69e-05	2.39e-06	-5.4879	4.28518	-0.700095	CLDN10	claudin 10
220332_at	0.0121	0.00534	-2.94448	-3.16026	-0.545787	CLDN16	claudin 16
221328_at	0.0062	0.00245	-3.23073	-2.4328	-0.826223	CLDN17	claudin 17
221132_at	6.21e-05	1.12e-05	-5.00957	2.77008	-0.74714	CLDN18	claudin 18
203954_x_at	0.00321	0.00114	-3.50171	-1.70823	-0.789705	CLDN3	claudin 3
203953_s_at	3.61e-08	1.38e-09	-7.79677	11.6759	-1.97042	CLDN3	claudin 3
201428_at	0.0034	0.00122	-3.47838	-1.77188	-0.948003	CLDN4	claudin 4
204482_at	8.43e-05	1.6e-05	4.89827	2.42169	1.30861	CLDN5	claudin 5
208474_at	1.37e-05	1.88e-06	-5.56262	4.52386	-0.770944	CLDN6	claudin 6
214598_at	0.0125	0.00552	-2.93166	-3.19185	-0.675015	CLDN8	claudin 8
214635_at	3.23e-06	3.39e-07	-6.08921	6.21468	-0.74809	CLDN9	claudin 9
211709_s_at	3.62e-06	3.9e-07	6.04582	6.075	1.65066	CLEC11A	C-type lectin domain family 11 member A
212786_at	0.000107	2.1e-05	4.8115	2.1514	0.413817	CLEC16A	C-type lectin domain family 16 member A
209732_at	1.48e-07	7.63e-09	7.25984	9.97467	1.17954	CLEC2B	C-type lectin domain family 2 member B
219947_at	3.63e-06	3.91e-07	6.04472	6.07146	2.15336	CLEC4A	C-type lectin domain family 4 member A
219859_at	0.00541	0.00209	-3.28772	-2.28317	-0.615774	CLEC4E	C-type lectin domain family 4 member E
207995_s_at	4.05e-05	6.77e-06	-5.16575	3.26191	-0.863453	CLEC4M	C-type lectin domain family 4 member M
210481_s_at	5.9e-07	4.24e-08	-6.72854	8.27321	-1.07891	CLEC4M	C-type lectin domain family 4 member M
205830_at	0.00502	0.00192	3.319	-2.20039	1.26981	CLGN	calmegin
208659_at	3.12e-09	6.53e-11	8.77593	14.7098	1.76326	CLIC1	chloride intracellular channel 1
213415_at	2.64e-12	1.36e-14	11.7239	23.1363	2.90347	CLIC2	chloride intracellular channel 2
201560_at	6.93e-08	3.03e-09	7.5482	10.8911	1.52961	CLIC4	chloride intracellular channel 4
213317_at	8.39e-06	1.05e-06	-5.74069	5.09419	-0.858927	CLIC5	chloride intracellular channel 5
217628_at	1.17e-06	9.74e-08	-6.47218	7.44829	-1.37251	CLIC5	chloride intracellular channel 5
201768_s_at	1e-06	8.09e-08	-6.52929	7.63218	-0.770815	CLINT1	clathrin interactor 1
201975_at	0.0136	0.00614	-2.89181	-3.28944	-0.398836	CLIP1	CAP-Gly domain containing linker protein 1
210716_s_at	0.00021	4.69e-05	-4.55805	1.36973	-0.850919	CLIP1	CAP-Gly domain containing linker protein 1
211031_s_at	8.74e-05	1.67e-05	4.88491	2.38	1.12856	CLIP2	CAP-Gly domain containing linker protein 2
219944_at	0.0176	0.00824	-2.77845	-3.56227	-0.504329	CLIP4	CAP-Gly domain containing linker protein family member 4
214683_s_at	1.24e-05	1.67e-06	5.59906	4.64041	0.849513	CLK1	CDC like kinase 1
203229_s_at	3.1e-10	3.34e-12	9.76673	17.6679	1.79184	CLK2	CDC like kinase 2
204084_s_at	0.00483	0.00183	3.33498	-2.15794	0.316725	CLN5	ceroid-lipofuscinosis, neuronal 5
202799_at	0.00999	0.00426	-3.02884	-2.95022	-0.64028	CLPP	caseinolytic mitochondrial matrix peptidase proteolytic subunit
219621_at	1.91e-05	2.76e-06	-5.44322	4.14268	-1.08413	CLSPN	claspin
201561_s_at	0.00225	0.000755	3.64429	-1.31446	0.498446	CLSTN1	calsyntenin 1
204375_at	6.95e-05	1.27e-05	4.96916	2.64337	1.29877	CLSTN3	calsyntenin 3
204050_s_at	0.00348	0.00125	3.46954	-1.79592	0.32578	CLTA	clathrin light chain A
216296_at	0.000183	3.99e-05	-4.60957	1.52762	-0.638525	CLTA	clathrin light chain A
211043_s_at	0.00348	0.00125	3.4691	-1.7971	0.515193	CLTB	clathrin light chain B
205172_x_at	0.0198	0.00949	-2.72329	-3.69233	-0.360483	CLTB	clathrin light chain B
221996_s_at	0.000624	0.000168	-4.14643	0.130527	-0.886268	CLTB	clathrin light chain B
200614_at	0.00438	0.00164	3.37458	-2.05221	0.260219	CLTC	clathrin heavy chain
220855_at	0.0031	0.0011	3.51481	-1.67238	1.08679	CLTC-IT1	CLTC intronic transcript 1 (non-protein coding)
208791_at	0.00013	2.66e-05	4.73713	1.92078	1.85563	CLU	clusterin
208792_s_at	0.000969	0.000283	3.97497	-0.372181	1.14438	CLU	clusterin
222043_at	0.0106	0.00455	3.00429	-3.01174	0.881649	CLU	clusterin
204576_s_at	0.00172	0.000551	-3.75153	-1.01312	-0.408651	CLUAP1	clusterin associated protein 1
212456_at	0.00709	0.00288	-3.17328	-2.5821	-0.414397	CLUH	clustered mitochondria homolog
219442_at	0.00655	0.00263	-3.20622	-2.49669	-0.594575	CLUHP3	clustered mitochondria homolog pseudogene 3
214533_at	0.000774	0.000217	-4.06262	-0.116298	-0.890416	CMA1	chymase 1
205518_s_at	0.000147	3.07e-05	4.6922	1.78194	0.7332	CMAHP	cytidine monophospho-N-acetylneuraminic acid hydroxylase, pseudogene
218111_s_at	0.00219	0.000731	-3.65524	-1.28388	-0.41374	CMAS	cytidine monophosphate N-acetylneuraminic acid synthetase
218447_at	0.00187	0.000608	-3.71842	-1.10663	-0.556394	CMC2	C-X9-C motif containing 2
216862_s_at	0.00372	0.00136	-3.44157	-1.87181	-0.406626	CMC4	C-X9-C motif containing 4
217947_at	1.36e-05	1.86e-06	5.56494	4.53126	1.09224	CMTM6	CKLF like MARVEL transmembrane domain containing 6
212380_at	3.62e-09	7.97e-11	8.71097	14.5117	1.07216	CMTR1	cap methyltransferase 1
206158_s_at	2.34e-06	2.3e-07	-6.20775	6.59648	-0.747828	CNBP	CCHC-type zinc finger nucleic acid binding protein
217752_s_at	1.19e-11	7.34e-14	11.1052	21.4628	1.54462	CNDP2	CNDP dipeptidase 2 (metallopeptidase M20 family)
206417_at	0.0019	0.000618	-3.71244	-1.12347	-0.512172	CNGA1	cyclic nucleotide gated channel alpha 1
207261_at	0.0168	0.00785	-2.79746	-3.517	-0.716349	CNGA3	cyclic nucleotide gated channel alpha 3
210769_at	0.0157	0.00725	-2.82778	-3.44443	-0.702682	CNGB1	cyclic nucleotide gated channel beta 1
207342_at	0.0121	0.00534	-2.9446	-3.15995	-1.13922	CNGB1	cyclic nucleotide gated channel beta 1
211099_s_at	0.000396	9.93e-05	-4.31731	0.639856	-1.53624	CNGB1	cyclic nucleotide gated channel beta 1
220304_s_at	0.0186	0.00883	-2.75179	-3.62534	-0.733557	CNGB3	cyclic nucleotide gated channel beta 3
206731_at	0.00707	0.00287	-3.17421	-2.57969	-0.663314	CNKSR2	connector enhancer of kinase suppressor of Ras 2
201445_at	5.03e-05	8.73e-06	5.08688	3.01314	0.91724	CNN3	calponin 3
220166_at	6.69e-07	4.93e-08	-6.68195	8.12342	-1.06702	CNNM1	cyclin and CBS domain divalent metal cation transport mediator 1
206818_s_at	1.44e-05	1.99e-06	-5.54537	4.46873	-0.618453	CNNM2	cyclin and CBS domain divalent metal cation transport mediator 2
218900_at	1.27e-06	1.08e-07	-6.43958	7.34331	-0.911938	CNNM4	cyclin and CBS domain divalent metal cation transport mediator 4
200860_s_at	0.0191	0.00906	2.74139	-3.64985	0.238608	CNOT1	CCR4-NOT transcription complex subunit 1
222182_s_at	4.57e-05	7.82e-06	5.12119	3.12126	0.637285	CNOT2	CCR4-NOT transcription complex subunit 2
222181_at	0.0139	0.00628	-2.88264	-3.31179	-0.781433	CNOT2	CCR4-NOT transcription complex subunit 2
203291_at	1.62e-05	2.27e-06	5.50418	4.33715	0.523627	CNOT4	CCR4-NOT transcription complex subunit 4
210867_at	0.00891	0.00374	-3.07748	-2.82745	-0.547533	CNOT4	CCR4-NOT transcription complex subunit 4
210204_s_at	4.17e-05	7.01e-06	-5.15494	3.22779	-0.607131	CNOT4	CCR4-NOT transcription complex subunit 4
210866_s_at	0.00836	0.00348	-3.10399	-2.76001	-0.688459	CNOT4	CCR4-NOT transcription complex subunit 4
210203_at	0.000755	0.00021	-4.07277	-0.086522	-0.822076	CNOT4	CCR4-NOT transcription complex subunit 4
202163_s_at	0.0027	0.000934	3.57139	-1.51679	0.68092	CNOT8	CCR4-NOT transcription complex subunit 8
213098_at	0.000331	8.04e-05	4.38527	0.844501	1.08709	CNOT9	CCR4-NOT transcription complex subunit 9
213903_s_at	0.00717	0.00292	-3.16796	-2.59584	-0.826958	CNOT9	CCR4-NOT transcription complex subunit 9
208912_s_at	9.83e-05	1.91e-05	4.84217	2.24681	0.552952	CNP	2',3'-cyclic nucleotide 3' phosphodiesterase
202857_at	2.87e-05	4.48e-06	5.29396	3.66788	0.566824	CNPY2	canopy FGF signaling regulator 2
217931_at	0.00508	0.00194	3.31429	-2.21288	1.30061	CNPY3	canopy FGF signaling regulator 3
217700_at	0.000552	0.000146	-4.19246	0.266932	-1.19172	CNPY4	canopy FGF signaling regulator 4
208243_s_at	9.44e-05	1.82e-05	-4.85682	2.29241	-0.579217	CNR1	cannabinoid receptor 1
207940_x_at	0.013	0.00579	-2.91379	-3.23571	-0.604671	CNR1	cannabinoid receptor 1
206586_at	1.56e-05	2.17e-06	-5.51796	4.38114	-0.564565	CNR2	cannabinoid receptor 2
220323_at	1.08e-06	8.85e-08	-6.50151	7.54275	-1.11105	CNTD2	cyclin N-terminal domain containing 2
208597_at	1.88e-06	1.76e-07	-6.29086	6.86423	-0.893872	CNTF	ciliary neurotrophic factor
205723_at	0.0111	0.00482	-2.98271	-3.06555	-0.364046	CNTFR	ciliary neurotrophic factor receptor
211203_s_at	5.36e-06	6.24e-07	-5.9016	5.61099	-0.931447	CNTN1	contactin 1
206970_at	9.8e-05	1.9e-05	-4.84343	2.2507	-1.15678	CNTN2	contactin 2
207195_at	0.00731	0.00298	-3.15995	-2.61651	-1.12648	CNTN6	contactin 6
215145_s_at	0.0132	0.00592	-2.90567	-3.25559	-0.639217	CNTNAP2	contactin associated protein-like 2
219302_s_at	0.00404	0.00149	-3.40828	-1.96171	-0.675418	CNTNAP2	contactin associated protein-like 2
219301_s_at	0.00629	0.0025	-3.22367	-2.45124	-1.24387	CNTNAP2	contactin associated protein-like 2
219300_s_at	8.25e-06	1.03e-06	-5.74658	5.1131	-1.86179	CNTNAP2	contactin associated protein-like 2
220436_at	0.00018	3.91e-05	-4.61574	1.54657	-0.755675	CNTNAP3P2	contactin associated protein-like 3 pseudogene 2
209445_x_at	8.11e-08	3.64e-09	-7.491	10.7098	-0.776868	COA1	cytochrome c oxidase assembly factor 1 homolog
218026_at	3.82e-05	6.35e-06	-5.18599	3.32588	-0.577039	COA3	cytochrome c oxidase assembly factor 3
203641_s_at	0.0132	0.00591	-2.90611	-3.25451	-0.539967	COBLL1	cordon-bleu WH2 repeat protein like 1
215393_s_at	0.0102	0.00437	-3.01973	-2.97309	-0.896678	COBLL1	cordon-bleu WH2 repeat protein like 1
213190_at	0.000605	0.000162	4.1581	0.165039	1.13007	COG7	component of oligomeric golgi complex 7
203654_s_at	0.00523	0.00201	3.30197	-2.24551	0.425422	COIL	coilin
205941_s_at	0.0171	0.00797	2.79148	-3.53127	0.556872	COL10A1	collagen type X alpha 1 chain
216993_s_at	3.55e-11	2.63e-13	-10.6494	20.1973	-1.21643	COL11A2	collagen type XI alpha 2 chain
211809_x_at	2.41e-05	3.63e-06	-5.35942	3.87584	-1.04162	COL13A1	collagen type XIII alpha 1 chain
208535_x_at	1.4e-05	1.93e-06	-5.55343	4.49448	-1.29367	COL13A1	collagen type XIII alpha 1 chain
212865_s_at	0.000372	9.24e-05	4.34066	0.710044	0.995668	COL14A1	collagen type XIV alpha 1 chain
216866_s_at	2.72e-05	4.19e-06	-5.31454	3.73321	-1.40811	COL14A1	collagen type XIV alpha 1 chain
204345_at	0.000661	0.00018	4.12369	0.063344	1.00791	COL16A1	collagen type XVI alpha 1 chain
204636_at	0.00411	0.00152	-3.40147	-1.98005	-0.815468	COL17A1	collagen type XVII alpha 1 chain
209081_s_at	3.79e-07	2.48e-08	6.89426	8.80534	2.33605	COL18A1	collagen type XVIII alpha 1 chain
209082_s_at	0.00236	0.0008	3.6247	-1.36905	0.722218	COL18A1	collagen type XVIII alpha 1 chain
202310_s_at	1.13e-05	1.49e-06	5.63321	4.74972	2.2033	COL1A1	collagen type I alpha 1 chain
202311_s_at	0.00024	5.49e-05	4.50793	1.21669	1.34487	COL1A1	collagen type I alpha 1 chain
202404_s_at	1.43e-07	7.35e-09	7.27134	10.0113	2.42139	COL1A2	collagen type I alpha 2 chain
202403_s_at	2.42e-06	2.41e-07	6.19372	6.5513	1.65845	COL1A2	collagen type I alpha 2 chain
208096_s_at	4.72e-05	8.12e-06	5.10924	3.08359	1.59963	COL21A1	collagen type XXI alpha 1 chain
211161_s_at	8.99e-07	7.11e-08	6.56889	7.75966	2.1265	COL3A1	collagen type III alpha 1 chain
215076_s_at	2.89e-07	1.75e-08	7.0017	9.14973	2.05626	COL3A1	collagen type III alpha 1 chain
201852_x_at	3.36e-05	5.43e-06	5.23413	3.47822	1.39546	COL3A1	collagen type III alpha 1 chain
211981_at	4.29e-06	4.75e-07	5.98505	5.87941	2.14303	COL4A1	collagen type IV alpha 1 chain
211980_at	2.22e-09	4.15e-11	8.92445	15.1608	1.84776	COL4A1	collagen type IV alpha 1 chain
211966_at	3.22e-06	3.37e-07	6.0904	6.21852	1.5887	COL4A2	collagen type IV alpha 2 chain
211964_at	7.4e-08	3.28e-09	7.52396	10.8143	1.58216	COL4A2	collagen type IV alpha 2 chain
219625_s_at	0.00526	0.00203	3.29947	-2.25213	0.9686	COL4A3BP	collagen type IV alpha 3 binding protein
212489_at	0.00146	0.000456	3.81537	-0.831727	1.27837	COL5A1	collagen type V alpha 1 chain
203325_s_at	0.00773	0.00318	3.13646	-2.67694	0.880504	COL5A1	collagen type V alpha 1 chain
221729_at	2.59e-10	2.66e-12	9.84416	17.8939	2.10754	COL5A2	collagen type V alpha 2 chain
221730_at	4.36e-10	5.21e-12	9.61575	17.2251	2.07166	COL5A2	collagen type V alpha 2 chain
52255_s_at	0.00148	0.000461	3.8116	-0.842508	0.70281	COL5A3	collagen type V alpha 3 chain
218975_at	0.00127	0.000389	3.86861	-0.679399	0.692229	COL5A3	collagen type V alpha 3 chain
212091_s_at	5.02e-05	8.69e-06	5.0881	3.017	1.89704	COL6A1	collagen type VI alpha 1 chain
213428_s_at	4.59e-07	3.13e-08	6.82233	8.57451	1.19825	COL6A1	collagen type VI alpha 1 chain
212938_at	0.00171	0.000547	-3.75382	-1.00665	-0.482197	COL6A1	collagen type VI alpha 1 chain
216904_at	0.000203	4.5e-05	-4.57098	1.40931	-0.901969	COL6A1	collagen type VI alpha 1 chain
209156_s_at	0.000123	2.5e-05	4.75697	1.9822	1.05471	COL6A2	collagen type VI alpha 2 chain
201438_at	1.4e-07	7.16e-09	7.27986	10.0385	1.24263	COL6A3	collagen type VI alpha 3 chain
217312_s_at	0.00702	0.00285	3.17701	-2.57245	0.71462	COL7A1	collagen type VII alpha 1 chain
222008_at	0.000748	0.000208	-4.0759	-0.077347	-0.604268	COL9A1	collagen type IX alpha 1 chain
213622_at	0.00318	0.00113	-3.50502	-1.69918	-0.456912	COL9A2	collagen type IX alpha 2 chain
221019_s_at	7.11e-07	5.32e-08	6.65816	8.04689	1.44601	COLEC12	collectin subfamily member 12
209883_at	0.000713	0.000197	-4.09402	-0.02408	-0.502624	COLGALT2	collagen beta(1-O)galactosyltransferase 2
218048_at	0.0186	0.00879	-2.75336	-3.62165	-0.256296	COMMD3	COMM domain containing 3
206441_s_at	0.000297	7.07e-05	4.42652	0.969286	1.07845	COMMD4	COMM domain containing 4
209133_s_at	0.000818	0.000232	-4.04116	-0.179174	-0.484164	COMMD4	COMM domain containing 4
218351_at	0.00434	0.00162	3.3789	-2.04064	0.682666	COMMD8	COMM domain containing 8
208818_s_at	0.00035	8.6e-05	4.3638	0.779731	0.577539	COMT	catechol-O-methyltransferase
213981_at	0.0129	0.00573	-2.91758	-3.22642	-0.605821	COMT	catechol-O-methyltransferase
216204_at	0.017	0.00792	-2.79406	-3.52512	-0.735789	COMT	catechol-O-methyltransferase
208684_at	6.82e-06	8.19e-07	5.81782	5.34177	0.643433	COPA	coatomer protein complex subunit alpha
201358_s_at	3.57e-07	2.31e-08	6.91567	8.87403	0.797087	COPB1	coatomer protein complex subunit beta 1
201359_at	1.66e-06	1.51e-07	6.33667	7.01183	0.568051	COPB1	coatomer protein complex subunit beta 1
213486_at	0.00514	0.00197	-3.30904	-2.22679	-0.559335	COPG2IT1	COPG2 imprinted transcript 1 (non-protein coding)
209838_at	0.00268	0.000928	-3.5736	-1.51069	-0.59465	COPS2	COP9 signalosome subunit 2
202078_at	0.000629	0.00017	-4.14303	0.120473	-0.542422	COPS3	COP9 signalosome subunit 3
218042_at	0.0117	0.0051	-2.96148	-3.11823	-0.43253	COPS4	COP9 signalosome subunit 4
201652_at	0.00141	0.000438	-3.82925	-0.792109	-0.473947	COPS5	COP9 signalosome subunit 5
201405_s_at	0.000756	0.000211	-4.07175	-0.089514	-0.394595	COPS6	COP9 signalosome subunit 6
209029_at	0.000447	0.000114	-4.27189	0.503693	-0.327951	COPS7A	COP9 signalosome subunit 7A
202142_at	0.00044	0.000112	-4.27775	0.52124	-0.607487	COPS8	COP9 signalosome subunit 8
202143_s_at	0.000298	7.12e-05	-4.42446	0.963053	-0.699829	COPS8	COP9 signalosome subunit 8
217726_at	0.0181	0.0085	-2.76641	-3.59079	-0.285244	COPZ1	coatomer protein complex subunit zeta 1
213379_at	0.00669	0.00269	-3.19719	-2.52014	-0.398508	COQ2	coenzyme Q2, polyprenyltransferase
221227_x_at	1.01e-07	4.74e-09	-7.40878	10.4488	-0.804863	COQ3	coenzyme Q3, methyltransferase
218328_at	0.00085	0.000242	4.02596	-0.223618	1.25578	COQ4	coenzyme Q4
218760_at	4.81e-08	1.99e-09	-7.68118	11.3116	-0.761725	COQ6	coenzyme Q6, monooxygenase
210820_x_at	0.00134	0.000414	-3.84827	-0.737721	-0.382777	COQ7	coenzyme Q7, hydroxylase
209746_s_at	2.25e-06	2.2e-07	-6.22186	6.64192	-0.588498	COQ7	coenzyme Q7, hydroxylase
209745_at	0.000532	0.00014	-4.20577	0.306499	-0.90969	COQ7	coenzyme Q7, hydroxylase
218168_s_at	2.03e-05	2.97e-06	-5.42099	4.07184	-0.678693	COQ8A	coenzyme Q8A
212228_s_at	5.88e-08	2.52e-09	-7.60671	11.0763	-0.91459	COQ9	coenzyme Q9
209083_at	3.33e-07	2.1e-08	6.94595	8.9711	2.45226	CORO1A	coronin 1A
64486_at	0.00502	0.00191	3.31987	-2.19808	0.401584	CORO1B	coronin 1B
221754_s_at	1.12e-05	1.48e-06	-5.63507	4.75565	-1.45495	CORO1B	coronin 1B
221676_s_at	0.00057	0.000151	4.18025	0.230708	0.639937	CORO1C	coronin 1C
205538_at	0.0171	0.00799	-2.79026	-3.53418	-1.11194	CORO2A	coronin 2A
210182_at	0.00456	0.00172	-3.35802	-2.09651	-0.530912	CORT	cortistatin
209189_at	0.0954	0.0593	1.94091	-5.32487	1.35153	FOS	Fos proto-oncogene, AP-1 transcription factor subunit
221059_s_at	0.000646	0.000176	4.13216	0.088347	0.934475	COTL1	coactosin like F-actin binding protein 1
203858_s_at	0.00205	0.000679	-3.68041	-1.21346	-0.434149	COX10	COX10, heme A:farnesyltransferase cytochrome c oxidase assembly factor
214277_at	0.00272	0.000943	-3.56795	-1.5263	-0.660076	COX11	COX11, cytochrome c oxidase copper chaperone
206848_at	0.00131	0.000402	3.85744	-0.711434	0.568689	COX20	COX20, cytochrome c oxidase assembly factor
200086_s_at	4.21e-08	1.67e-09	-7.73633	11.4856	-0.906072	COX4I1	cytochrome c oxidase subunit 4I1
202698_x_at	1.24e-09	1.97e-11	-9.17107	15.904	-0.944783	COX4I1	cytochrome c oxidase subunit 4I1
203663_s_at	4.53e-07	3.07e-08	-6.8275	8.59111	-0.91519	COX5A	cytochrome c oxidase subunit 5A
220065_at	0.0289	0.0146	2.55057	-4.08781	1.35057	TNMD	tenomodulin
213735_s_at	1.7e-09	2.97e-11	-9.03519	15.4954	-1.02816	COX5B	cytochrome c oxidase subunit 5B
202343_x_at	1.56e-09	2.68e-11	-9.06809	15.5946	-1.03999	COX5B	cytochrome c oxidase subunit 5B
211025_x_at	1.75e-08	5.57e-10	-8.0842	12.5766	-1.16437	COX5B	cytochrome c oxidase subunit 5B
206353_at	2.94e-10	3.1e-12	-9.79175	17.741	-1.75874	COX6A2	cytochrome c oxidase subunit 6A2
201441_at	1.43e-07	7.36e-09	-7.27092	10.01	-1.27997	COX6B1	cytochrome c oxidase subunit 6B1
201754_at	3.65e-09	8.07e-11	-8.70697	14.4995	-1.00504	COX6C	cytochrome c oxidase subunit 6C
204570_at	5.62e-08	2.38e-09	-7.6242	11.1316	-1.43643	COX7A1	cytochrome c oxidase subunit 7A1
201597_at	0.00993	0.00423	-3.03138	-2.94384	-0.356903	COX7A2	cytochrome c oxidase subunit 7A2
202110_at	1.73e-08	5.48e-10	-8.08954	12.5933	-1.15298	COX7B	cytochrome c oxidase subunit 7B
217491_x_at	6.45e-07	4.71e-08	-6.69553	8.16708	-1.00249	COX7C	cytochrome c oxidase subunit 7C
201134_x_at	4.39e-09	9.95e-11	-8.63883	14.2912	-1.29514	COX7C	cytochrome c oxidase subunit 7C
213846_at	7.24e-10	1.01e-11	-9.39441	16.5706	-1.46657	COX7C	cytochrome c oxidase subunit 7C
201119_s_at	7.25e-07	5.47e-08	-6.64992	8.02039	-0.880917	COX8A	cytochrome c oxidase subunit 8A
206212_at	8.05e-06	1e-06	-5.75657	5.14512	-0.61727	CPA2	carboxypeptidase A2
205509_at	0.0149	0.00679	-2.85339	-3.38273	-0.673536	CPB1	carboxypeptidase B1
201943_s_at	0.00203	0.000671	3.6848	-1.20114	0.974756	CPD	carboxypeptidase D
201116_s_at	3.89e-06	4.26e-07	6.01846	5.98691	1.42924	CPE	carboxypeptidase E
201117_s_at	4.51e-06	5.05e-07	5.96667	5.82025	1.27612	CPE	carboxypeptidase E
219578_s_at	5.45e-05	9.6e-06	-5.05708	2.91934	-0.55369	CPEB1	cytoplasmic polyadenylation element binding protein 1
220032_at	0.0005	0.00013	-4.22928	0.376468	-0.443217	CPED1	cadherin like and PC-esterase domain containing 1
219775_s_at	0.00525	0.00202	-3.30071	-2.24884	-1.11171	CPLX3	complexin 3
206256_at	2.23e-06	2.17e-07	-6.2252	6.65269	-0.751347	CPN1	carboxypeptidase N subunit 1
216223_at	0.00157	0.000495	-3.78807	-0.909492	-0.993639	CPN2	carboxypeptidase N subunit 2
202119_s_at	0.00131	0.000401	3.85847	-0.708491	0.443929	CPNE3	copine 3
215700_x_at	3.33e-07	2.09e-08	-6.94651	8.97289	-0.916711	CPNE6	copine 6
219707_at	1.5e-07	7.81e-09	-7.25258	9.95153	-1.00525	CPNE7	copine 7
208454_s_at	2.43e-05	3.67e-06	5.35586	3.86455	1.36936	CPQ	carboxypeptidase Q
201638_s_at	0.000988	0.00029	-3.96693	-0.395541	-1.32587	CPSF1	cleavage and polyadenylation specific factor 1
202469_s_at	3.96e-07	2.63e-08	6.87605	8.74694	0.772645	CPSF6	cleavage and polyadenylation specific factor 6
203633_at	0.018	0.00846	2.76812	-3.58675	0.405083	CPT1A	carnitine palmitoyltransferase 1A
210688_s_at	0.000855	0.000245	-4.02312	-0.231896	-0.682734	CPT1A	carnitine palmitoyltransferase 1A
204263_s_at	0.0193	0.00919	-2.7362	-3.66205	-0.641461	CPT2	carnitine palmitoyltransferase 2
220734_s_at	0.000252	5.81e-05	-4.48938	1.16019	-0.80993	CPTP	ceramide-1-phosphate transfer protein
208488_s_at	0.00196	0.000644	-3.69849	-1.16271	-0.446037	CR1	complement component 3b/4b receptor 1 (Knops blood group)
217484_at	0.00118	0.000357	-3.89773	-0.595635	-0.513334	CR1	complement component 3b/4b receptor 1 (Knops blood group)
205350_at	2.38e-05	3.57e-06	-5.36423	3.89115	-1.63412	CRABP1	cellular retinoic acid binding protein 1
209833_at	7.35e-11	6.23e-13	-10.3454	19.3378	-0.908516	CRADD	CASP2 and RIPK1 domain containing adaptor with death domain
205843_x_at	2.35e-06	2.32e-07	-6.20475	6.58681	-0.755029	CRAT	carnitine O-acetyltransferase
220522_at	0.00337	0.00121	-3.48203	-1.76191	-0.768857	CRB1	crumbs 1, cell polarity complex component
203898_at	0.00222	0.000742	-3.6505	-1.29714	-0.403097	CRCP	CGRP receptor component
203899_s_at	0.000222	5e-05	-4.53717	1.30591	-0.502319	CRCP	CGRP receptor component
204314_s_at	9.18e-05	1.76e-05	4.86728	2.32501	0.847547	CREB1	cAMP responsive element binding protein 1
214513_s_at	0.0166	0.00774	-2.8029	-3.50403	-0.313955	CREB1	cAMP responsive element binding protein 1
213498_at	0.00471	0.00178	-3.34542	-2.13013	-0.54926	CREB3L1	cAMP responsive element binding protein 3 like 1
201988_s_at	0.0195	0.00931	-2.73083	-3.67466	-0.314117	CREBL2	cAMP responsive element binding protein like 2
202979_s_at	0.0192	0.00918	2.7366	-3.6611	0.355534	CREBZF	CREB/ATF bZIP transcription factor
202977_s_at	0.0055	0.00214	-3.28065	-2.30181	-0.478217	CREBZF	CREB/ATF bZIP transcription factor
213584_s_at	0.00333	0.00119	-3.48667	-1.74928	-0.710805	CREBZF	CREB/ATF bZIP transcription factor
203368_at	0.000391	9.8e-05	4.32168	0.652978	0.492916	CRELD1	cysteine rich with EGF like domains 1
218358_at	0.00305	0.00108	3.52198	-1.65274	0.453863	CRELD2	cysteine rich with EGF like domains 2
209967_s_at	0.00616	0.00244	3.2332	-2.42635	0.898643	CREM	cAMP responsive element modulator
205630_at	0.00591	0.00232	-3.25097	-2.37984	-0.84981	CRH	corticotropin releasing hormone
205629_s_at	0.00159	0.000504	-3.78184	-0.927185	-1.09673	CRH	corticotropin releasing hormone
208593_x_at	2.62e-05	4.01e-06	-5.32854	3.7777	-0.592917	CRHR1	corticotropin releasing hormone receptor 1
214619_at	0.00178	0.000572	-3.73881	-1.04909	-0.991638	CRHR1	corticotropin releasing hormone receptor 1
207897_at	3.24e-07	2.03e-08	-6.9564	9.00461	-0.840612	CRHR2	corticotropin releasing hormone receptor 2
205081_at	9.12e-05	1.75e-05	4.86984	2.333	1.80874	CRIP1	cysteine rich protein 1
208978_at	1.93e-08	6.32e-10	8.04387	12.4507	1.71737	CRIP2	cysteine rich protein 2
218643_s_at	0.00399	0.00147	3.414	-1.94629	0.753512	CRIPT	CXXC repeat containing interactor of PDZ3 domain
207032_s_at	0.000392	9.82e-05	-4.32093	0.650716	-1.35496	CRISP1	cysteine rich secretory protein 1
202225_at	0.00722	0.00294	3.16492	-2.60368	0.346915	CRK	CRK proto-oncogene, adaptor protein
206184_at	0.000172	3.7e-05	-4.63288	1.59922	-0.659134	CRKL	CRK like proto-oncogene, adaptor protein
208303_s_at	5.07e-05	8.81e-06	-5.08386	3.00365	-1.18495	CRLF2	cytokine receptor-like factor 2
205474_at	0.000162	3.44e-05	4.65652	1.67197	0.503667	CRLF3	cytokine receptor like factor 3
202517_at	8.67e-05	1.65e-05	-4.88824	2.39037	-0.808808	CRMP1	collapsin response mediator protein 1
216801_at	1.25e-05	1.68e-06	-5.59684	4.6333	-0.803311	CROCC	ciliary rootlet coiled-coil, rootletin
216419_at	0.00015	3.15e-05	-4.68441	1.75791	-1.28176	CROCC	ciliary rootlet coiled-coil, rootletin
211038_s_at	0.000108	2.14e-05	4.80563	2.13316	0.634268	CROCCP2	ciliary rootlet coiled-coil, rootletin pseudogene 2
215827_x_at	0.00116	0.00035	-3.90392	-0.57781	-0.997161	CROCCP3	ciliary rootlet coiled-coil, rootletin pseudogene 3
37020_at	6.93e-06	8.34e-07	-5.81244	5.32449	-0.959368	CRP	C-reactive protein, pentraxin-related
205753_at	0.00181	0.000583	-3.73265	-1.06649	-1.19877	CRP	C-reactive protein, pentraxin-related
221204_s_at	2.34e-07	1.36e-08	-7.08035	9.40149	-1.35556	CRTAC1	cartilage acidic protein 1
207159_x_at	1.1e-05	1.45e-06	-5.6428	4.78042	-0.671537	CRTC1	CREB regulated transcription coactivator 1
213091_at	0.000623	0.000168	-4.14709	0.13248	-0.764242	CRTC1	CREB regulated transcription coactivator 1
218648_at	0.00444	0.00167	3.36905	-2.06703	0.250878	CRTC3	CREB regulated transcription coactivator 3
217510_at	0.000186	4.07e-05	-4.60285	1.507	-1.0343	CRX	cone-rod homeobox
209283_at	0.000608	0.000163	-4.15597	0.158735	-0.529717	CRYAB	crystallin alpha B
220136_s_at	2.88e-05	4.49e-06	-5.2933	3.66581	-1.086	CRYBA2	crystallin beta A2
206185_at	1.91e-08	6.23e-10	-8.04866	12.4656	-1.07201	CRYBB1	crystallin beta B1
206777_s_at	0.00585	0.00229	3.25506	-2.3691	0.9355	CRYBB2P1///CRYBB2	crystallin beta B2 pseudogene 1///crystallin beta B2
207685_at	2.6e-08	9.13e-10	-7.92708	12.0852	-1.06079	CRYBB3	crystallin beta B3
214030_at	0.000348	8.55e-05	4.36577	0.785674	0.82838	CRYBG3	crystallin beta-gamma domain containing 3
207587_at	0.000773	0.000217	-4.06312	-0.114831	-1.25909	CRYGA	crystallin gamma A
207532_at	9.43e-06	1.21e-06	-5.69784	4.95676	-1.2364	CRYGD	crystallin gamma D
205489_at	0.008	0.00331	-3.12198	-2.71405	-0.702795	CRYM	crystallin mu
208660_at	2.69e-09	5.37e-11	-8.83973	14.9039	-1.04622	CS	citrate synthase
220445_s_at	0.00121	0.000369	-3.88687	-0.626905	-0.85288	CSAG2///CSAG3	CSAG family member 2///CSAG family member 3
202646_s_at	1.03e-05	1.34e-06	-5.66603	4.85483	-0.783095	CSDE1	cold shock domain containing E1
219939_s_at	2.25e-07	1.29e-08	-7.09565	9.45042	-0.794827	CSDE1	cold shock domain containing E1
201111_at	0.000138	2.85e-05	4.71586	1.85502	0.51153	CSE1L	chromosome segregation 1 like
201112_s_at	0.00629	0.0025	3.22381	-2.45088	0.290539	CSE1L	chromosome segregation 1 like
210765_at	2.73e-05	4.23e-06	-5.31206	3.72536	-1.19553	CSE1L	chromosome segregation 1 like
211839_s_at	4.56e-05	7.79e-06	-5.12213	3.12423	-0.748434	CSF1	colony stimulating factor 1
210228_at	0.000637	0.000173	-4.13745	0.103977	-1.0472	CSF2	colony stimulating factor 2
207085_x_at	0.00299	0.00105	-3.53077	-1.62863	-0.672442	CSF2RA	colony stimulating factor 2 receptor alpha subunit
210340_s_at	2.02e-05	2.96e-06	-5.42254	4.07676	-1.47396	CSF2RA	colony stimulating factor 2 receptor alpha subunit
205159_at	0.00105	0.000312	3.94248	-0.46642	0.774113	CSF2RB	colony stimulating factor 2 receptor beta common subunit
207442_at	3.57e-07	2.3e-08	-6.91666	8.87719	-1.60548	CSF3	colony stimulating factor 3
219049_at	0.000105	2.07e-05	4.81647	2.16685	1.14052	CSGALNACT1	chondroitin sulfate N-acetylgalactosaminyltransferase 1
222235_s_at	0.000104	2.05e-05	4.81996	2.17771	0.842695	CSGALNACT2	chondroitin sulfate N-acetylgalactosaminyltransferase 2
218871_x_at	7.26e-06	8.8e-07	5.79563	5.2705	0.804528	CSGALNACT2	chondroitin sulfate N-acetylgalactosaminyltransferase 2
208357_x_at	0.000625	0.000169	-4.14516	0.12676	-0.700848	CSH1	chorionic somatomammotropin hormone 1
208342_x_at	9.23e-05	1.77e-05	-4.86535	2.319	-0.733288	CSH2///CSH1	chorionic somatomammotropin hormone 2///chorionic somatomammotropin hormone 1
208341_x_at	0.000248	5.7e-05	-4.4954	1.17852	-1.00007	CSH2///CSH1	chorionic somatomammotropin hormone 2///chorionic somatomammotropin hormone 1
208294_x_at	1.41e-07	7.23e-09	-7.27681	10.0288	-0.933122	CSHL1	chorionic somatomammotropin hormone like 1
208295_x_at	0.000178	3.86e-05	-4.62001	1.55967	-1.15277	CSHL1	chorionic somatomammotropin hormone like 1
205958_x_at	5.36e-07	3.78e-08	-6.76341	8.38526	-1.28921	CSHL1	chorionic somatomammotropin hormone like 1
208293_x_at	6.63e-08	2.87e-09	-7.56543	10.9457	-1.47085	CSHL1	chorionic somatomammotropin hormone like 1
207285_x_at	0.000117	2.34e-05	-4.77804	2.04752	-1.51869	CSHL1	chorionic somatomammotropin hormone like 1
202329_at	0.00114	0.000342	3.91224	-0.55381	0.89479	CSK	c-src tyrosine kinase
207951_at	0.00792	0.00327	-3.12651	-2.70244	-0.54225	CSN2	casein beta
207803_s_at	0.00215	0.000717	-3.66202	-1.26494	-0.942759	CSN3	casein kappa
208866_at	1.05e-05	1.37e-06	5.65865	4.83119	0.686863	CSNK1A1	casein kinase 1 alpha 1
213086_s_at	0.00116	0.000349	3.90528	-0.573905	0.453399	CSNK1A1	casein kinase 1 alpha 1
208865_at	0.00113	0.00034	3.91422	-0.548093	0.309999	CSNK1A1	casein kinase 1 alpha 1
208774_at	0.00238	0.000808	3.62119	-1.37882	0.580965	CSNK1D	casein kinase 1 delta
207945_s_at	0.0137	0.00618	-2.88878	-3.29682	-0.360794	CSNK1D	casein kinase 1 delta
213522_s_at	0.000823	0.000233	-4.03888	-0.185831	-1.06264	CSNK1D	casein kinase 1 delta
222015_at	0.0188	0.0089	-2.74873	-3.63256	-0.658543	CSNK1E	casein kinase 1 epsilon
206075_s_at	0.00303	0.00107	-3.52463	-1.64549	-0.431755	CSNK2A1	casein kinase 2 alpha 1
214297_at	2.1e-08	7e-10	8.01149	12.3495	2.5066	CSPG4	chondroitin sulfate proteoglycan 4
204736_s_at	4.22e-05	7.12e-06	5.15032	3.21319	1.72085	CSPG4	chondroitin sulfate proteoglycan 4
211461_at	9.16e-10	1.34e-11	-9.2988	16.286	-1.34673	CSPG4P1Y	chondroitin sulfate proteoglycan 4 pseudogene 1, Y-linked
205344_at	0.000236	5.38e-05	-4.51399	1.23516	-0.742119	CSPG5	chondroitin sulfate proteoglycan 5
220072_at	0.000764	0.000213	4.06804	-0.100418	1.25612	CSPP1	centrosome and spindle pole associated protein 1
221925_s_at	0.0174	0.00813	-2.78369	-3.5498	-0.370697	CSPP1	centrosome and spindle pole associated protein 1
221260_s_at	1.45e-06	1.27e-07	6.38984	7.18311	0.572476	CSRNP2	cysteine and serine rich nuclear protein 2
206224_at	9.08e-07	7.2e-08	-6.56485	7.74667	-1.87854	CST1	cystatin SN
208555_x_at	0.00303	0.00107	-3.52542	-1.6433	-0.810395	CST2	cystatin SA
201360_at	1.3e-06	1.11e-07	6.43105	7.31585	0.885145	CST3	cystatin C
207925_at	0.00679	0.00274	-3.19116	-2.53579	-1.42986	CST5	cystatin D
220627_at	0.000579	0.000154	-4.17452	0.213695	-0.761578	CST8	cystatin 8
[truncated: 20,284 more rows]

## Sheet: GSE3307 GPL97
ID	adj.P.Val	P.Value	t	B	logFC	Gene.symbol	Gene.title
224588_at	4.94e-17	8.73e-21	15.5864	36.3524	6.90055	XIST	X inactive specific transcript (non-protein coding)
224590_at	1.23e-17	1.63e-21	16.2258	37.8988	6.82008	XIST	X inactive specific transcript (non-protein coding)
229450_at	1.99e-18	1.75e-22	17.1028	39.938	4.99627	IFIT3	interferon induced protein with tetratricopeptide repeats 3
224589_at	3.48e-13	1.61e-16	12.1608	27.1418	4.86092	XIST	X inactive specific transcript (non-protein coding)
242625_at	7.8e-19	3.45e-23	17.7642	41.4156	4.75841	RSAD2	radical S-adenosyl methionine domain containing 2
231577_s_at	8.47e-16	2.24e-19	14.3972	33.3362	4.73985	GBP1	guanylate binding protein 1
227671_at	4.84e-15	1.71e-18	13.6836	31.4353	4.60177	XIST	X inactive specific transcript (non-protein coding)
228152_s_at	4.84e-15	1.6e-18	13.7056	31.4948	4.41915	DDX60L	DEAD-box helicase 60-like
226702_at	1.26e-16	2.79e-20	15.1536	35.276	4.15567	CMPK2	cytidine/uridine monophosphate kinase 2
225929_s_at	4.48e-13	2.77e-16	11.9853	26.6259	4.09251	RNF213	ring finger protein 213
228617_at	4.47e-13	2.57e-16	12.0094	26.6968	3.99228	XAF1	XIAP associated factor 1
235643_at	1.82e-13	7.24e-17	12.421	27.8987	3.9304	SAMD9L	sterile alpha motif domain containing 9 like
243271_at	9.97e-13	6.61e-16	11.7067	25.798	3.81608
226757_at	3.48e-13	1.69e-16	12.145	27.0956	3.80501	IFIT2	interferon induced protein with tetratricopeptide repeats 2
228531_at	4.63e-11	4.91e-14	10.3713	21.6781	3.69083	SAMD9	sterile alpha motif domain containing 9
236285_at	4.11e-12	3.13e-15	11.2165	24.3145	3.67005	KLHDC7B	kelch domain containing 7B
222986_s_at	7.17e-11	7.91e-14	10.2272	21.2189	3.64164	SHISA5	shisa family member 5
232150_at	2.3e-10	3.04e-13	9.82536	19.9239	3.49628
229390_at	2.21e-07	1.05e-09	7.49203	12.0532	3.4553	FAM26F	family with sequence similarity 26 member F
235276_at	2.25e-09	3.78e-12	9.08783	17.4952	3.45438	EPSTI1	epithelial stromal interaction 1 (breast)
225626_at	1.71e-12	1.21e-15	11.5153	25.2227	3.36522	PAG1	phosphoprotein membrane anchor with glycosphingolipid microdomains 1
229937_x_at	2.23e-08	5.62e-11	8.31557	14.8882	3.31792
224795_x_at	5.76e-08	1.96e-10	7.96262	13.6789	3.09197	IGK///IGKC	immunoglobulin kappa locus///immunoglobulin kappa constant
235985_at	1.52e-07	6.29e-10	7.63515	12.5489	3.01035
227462_at	9.41e-09	1.99e-11	8.61	15.8891	3.00374	ERAP2	endoplasmic reticulum aminopeptidase 2
AFFX-HUMISGF3A/M97935_3_at	3.66e-13	1.94e-16	12.1	26.9634	2.988	STAT1	signal transducer and activator of transcription 1
225150_s_at	2.47e-10	3.48e-13	9.78535	19.7939	2.97539	RTKN	rhotekin
242907_at	1.83e-10	2.26e-13	9.9136	20.21	2.94716	GBP2	guanylate binding protein 2
223434_at	3.65e-09	6.45e-12	8.93354	16.9793	2.93751	GBP3	guanylate binding protein 3
238047_at	1.64e-05	2.67e-07	5.94904	6.69357	2.8983	ARHGAP36	Rho GTPase activating protein 36
227609_at	3.23e-11	2.85e-14	10.5361	22.1996	2.88416	EPSTI1	epithelial stromal interaction 1 (breast)
222681_at	1.19e-10	1.37e-13	10.0639	20.6951	2.87509	POGLUT1	protein O-glucosyltransferase 1
223220_s_at	4.58e-11	4.66e-14	10.3872	21.7285	2.86022	PARP9	poly(ADP-ribose) polymerase family member 9
229350_x_at	9.72e-09	2.11e-11	8.59373	15.834	2.83396	PARP10	poly(ADP-ribose) polymerase family member 10
AFFX-HUMISGF3A/M97935_MA_at	1.87e-07	8.33e-10	7.5568	12.2777	2.82569	STAT1	signal transducer and activator of transcription 1
225353_s_at	2.91e-08	7.83e-11	8.22144	14.5667	2.81753	C1QC	complement C1q C chain
238013_at	6.17e-07	3.79e-09	7.13418	10.8101	2.78041	PLEKHA2	pleckstrin homology domain containing A2
235901_at	4.58e-11	4.29e-14	10.4121	21.8074	2.78003
229625_at	1.77e-08	4.3e-11	8.39134	15.1466	2.77873	GBP5	guanylate binding protein 5
226756_at	1.55e-08	3.7e-11	8.43429	15.2927	2.77048	CCDC71L	coiled-coil domain containing 71-like
226384_at	2.65e-08	6.91e-11	8.25682	14.6876	2.75886	PLPP5	phospholipid phosphatase 5
228067_at	7.87e-09	1.63e-11	8.66719	16.0826	2.75434	KIAA1211L	KIAA1211 like
223349_s_at	4.73e-08	1.48e-10	8.04178	13.9509	2.75181	BOK	BOK, BCL2 family apoptosis regulator
225868_at	1.05e-09	1.57e-12	9.34295	18.3426	2.7197	TRIM47	tripartite motif containing 47
225415_at	2.24e-11	1.88e-14	10.663	22.5989	2.71579	DTX3L	deltex E3 ubiquitin ligase 3L
239979_at	1.68e-10	2e-13	9.95023	20.3285	2.71411
225059_at	5.59e-08	1.88e-10	7.97502	13.7215	2.70606	AGTRAP	angiotensin II receptor associated protein
227434_at	3.25e-07	1.69e-09	7.35855	11.59	2.69612	WBSCR17	Williams-Beuren syndrome chromosome region 17
238725_at	3.25e-07	1.69e-09	7.35982	11.5945	2.68501	IRF1	interferon regulatory factor 1
223100_s_at	5e-09	9.28e-12	8.82907	16.6284	2.67398	NUDT5	nudix hydrolase 5
222810_s_at	7.19e-07	4.61e-09	7.07984	10.621	2.66509	RASAL2	RAS protein activator like 2
225113_at	1.01e-05	1.37e-07	6.13468	7.3348	2.65225	AGPS	alkylglycerone phosphate synthase
231455_at	5.53e-09	1.07e-11	8.78692	16.4865	2.65121	LINC00487	long intergenic non-protein coding RNA 487
225727_at	3.49e-06	3.54e-08	6.51221	8.645	2.64668	PLEKHH1	pleckstrin homology, MyTH4 and FERM domain containing H1
228243_at	2.75e-07	1.35e-09	7.42257	11.8123	2.59004
229391_s_at	5.12e-06	5.87e-08	6.3716	8.15628	2.57286	FAM26F	family with sequence similarity 26 member F
AFFX-HUMISGF3A/M97935_MB_at	1.09e-07	4.05e-10	7.75857	12.9756	2.54291	STAT1	signal transducer and activator of transcription 1
226311_at	3.4e-06	3.4e-08	6.52411	8.68637	2.52045	ADAMTS2	ADAM metallopeptidase with thrombospondin type 1 motif 2
242020_s_at	4.86e-05	1.2e-06	5.52394	5.23738	2.5199	ZBP1	Z-DNA binding protein 1
242133_s_at	4.9e-07	2.79e-09	7.21953	11.107	2.51906	LOC654342///LOC645166	lymphocyte-specific protein 1 pseudogene///lymphocyte-specific protein 1 pseudogene
232544_at	5.08e-06	5.81e-08	6.37483	8.1675	2.51904
235456_at	4.83e-07	2.71e-09	7.22784	11.1359	2.51279
225282_at	1.83e-06	1.55e-08	6.74227	9.44566	2.51014	SMAP2	small ArfGAP2
235571_at	6.1e-07	3.69e-09	7.1417	10.8363	2.50276	MIR34A	microRNA 34a
226771_at	1.56e-06	1.25e-08	6.80139	9.65153	2.49553	ATP8B2	ATPase phospholipid transporting 8B2
226525_at	8.15e-08	2.92e-10	7.85077	13.2937	2.4864	STK17B	serine/threonine kinase 17b
232024_at	8.85e-07	5.9e-09	7.01096	10.3813	2.48589	GIMAP2	GTPase, IMAP family member 2
235964_x_at	3.93e-09	7.11e-12	8.9057	16.8859	2.48266	SAMHD1	SAM and HD domain containing deoxynucleoside triphosphate triphosphohydrolase 1
236966_at	1.35e-06	1.03e-08	6.85654	9.84358	2.47096	ARMC8	armadillo repeat containing 8
241815_at	5.92e-05	1.56e-06	5.44971	4.98532	2.46568
228725_x_at	2.21e-07	1.06e-09	7.49023	12.047	2.46056	PRMT2	protein arginine methyltransferase 2
227384_s_at	3.46e-06	3.47e-08	6.51807	8.66537	2.46048	LOC727820	uncharacterized LOC727820
241937_s_at	1.19e-06	8.73e-09	6.90204	10.002	2.45993	WDR4	WD repeat domain 4
228620_at	2.99e-07	1.49e-09	7.39449	11.7148	2.45452	LOC101927027	uncharacterized LOC101927027
223490_s_at	1.42e-07	5.83e-10	7.65666	12.6233	2.44498	EXOSC3	exosome component 3
226950_at	6.36e-07	4.02e-09	7.11799	10.7538	2.39904	ACVRL1	activin A receptor like type 1
228439_at	3.43e-07	1.82e-09	7.33877	11.5213	2.38838	BATF2	basic leucine zipper ATF-like transcription factor 2
233425_at	1.66e-06	1.37e-08	6.7772	9.56729	2.38527
234987_at	3.65e-09	6.38e-12	8.93698	16.9908	2.38488	SAMHD1	SAM and HD domain containing deoxynucleoside triphosphate triphosphohydrolase 1
224583_at	2.91e-05	5.82e-07	5.72931	5.9384	2.3768	COTL1	coactosin like F-actin binding protein 1
223502_s_at	3.85e-07	2.09e-09	7.30011	11.387	2.3742	TNFSF13B	tumor necrosis factor superfamily member 13b
231316_at	2.77e-05	5.41e-07	5.75004	6.00943	2.36843
226490_at	5.07e-06	5.76e-08	6.37707	8.17526	2.35398	NHSL1	NHS like 1
240983_s_at	1.36e-06	1.04e-08	6.85314	9.83175	2.35161	CARS	cysteinyl-tRNA synthetase
227099_s_at	1.74e-05	2.9e-07	5.9253	6.61177	2.34095	C11orf96	chromosome 11 open reading frame 96
231775_at	1.71e-06	1.42e-08	6.76744	9.53333	2.33492	TNFRSF10A	TNF receptor superfamily member 10a
231956_at	3.13e-08	8.86e-11	8.1866	14.4475	2.3287	RNF213	ring finger protein 213
226401_at	3.88e-06	4.18e-08	6.46605	8.48446	2.3157	PARP10	poly(ADP-ribose) polymerase family member 10
227070_at	4.15e-06	4.55e-08	6.44296	8.4042	2.30065	GLT8D2	glycosyltransferase 8 domain containing 2
227697_at	0.000527	3.32e-05	4.56333	2.05368	2.29553	SOCS3	suppressor of cytokine signaling 3
223849_s_at	1.53e-06	1.22e-08	6.80789	9.67417	2.2836	MOV10	Mov10 RISC complex RNA helicase
224701_at	1.69e-07	7.41e-10	7.58942	12.3906	2.28275	PARP14	poly(ADP-ribose) polymerase family member 14
225710_at	4.73e-08	1.48e-10	8.04135	13.9495	2.28044	GNB4	G protein subunit beta 4
226109_at	6.17e-07	3.78e-09	7.13453	10.8113	2.27811	C21orf91	chromosome 21 open reading frame 91
224991_at	4.39e-06	4.88e-08	6.42309	8.33515	2.26312	CMIP	c-Maf inducing protein
235157_at	3.25e-07	1.69e-09	7.3589	11.5913	2.23968
226176_s_at	7.26e-06	9.13e-08	6.24853	7.72919	2.22768	USP42	ubiquitin specific peptidase 42
234764_x_at	0.00042	2.44e-05	4.65493	2.34842	2.22321	IGLJ3///IGLV1-44///CKAP2///IGLV@///IGLC1	immunoglobulin lambda joining 3///immunoglobulin lambda variable 1-44///cytoskeleton associated protein 2///immunoglobulin lambda variable cluster///immunoglobulin lambda constant 1
238982_at	5.86e-06	6.98e-08	6.32334	7.98871	2.22284	DENR	density regulated re-initiation and release factor
227372_s_at	4.57e-05	1.11e-06	5.54787	5.31877	2.20912	BAIAP2L1	BAI1 associated protein 2 like 1
243929_at	0.000503	3.1e-05	4.58355	2.11856	2.2082
223173_at	2.74e-08	7.25e-11	8.24304	14.6405	2.19659	SPNS1	sphingolipid transporter 1 (putative)
222872_x_at	1.85e-05	3.15e-07	5.90236	6.53275	2.19528	NABP1	nucleic acid binding protein 1
223501_at	2.21e-06	1.98e-08	6.67456	9.20991	2.19094	TNFSF13B	tumor necrosis factor superfamily member 13b
238327_at	5.45e-08	1.8e-10	7.98595	13.7591	2.18655	ODF3B	outer dense fiber of sperm tails 3B
236503_at	0.00161	0.000157	4.09117	0.57447	2.17465
225973_at	1.98e-07	9.1e-10	7.53191	12.1914	2.16823	TAP2	transporter 2, ATP binding cassette subfamily B member
226444_at	5.4e-06	6.24e-08	6.35452	8.09696	2.15982	LOC107985971	uncharacterized LOC107985971
223839_s_at	9.27e-05	2.98e-06	5.26624	4.36592	2.15746
227116_at	3.25e-06	3.2e-08	6.54072	8.74414	2.15108	MON1B	MON1 homolog B, secretory trafficking associated
224518_s_at	2.78e-06	2.65e-08	6.59316	8.92661	2.15062	ZNF559	zinc finger protein 559
232961_at	6.01e-07	3.61e-09	7.14768	10.8571	2.14931	SPATS2L	spermatogenesis associated serine rich 2 like
230141_at	5.13e-05	1.3e-06	5.50146	5.16095	2.14557	ARID4A	AT-rich interaction domain 4A
227649_s_at	2.99e-07	1.49e-09	7.39411	11.7135	2.14132	SRGAP2C///SRGAP2B///SRGAP2	SLIT-ROBO Rho GTPase activating protein 2C///SLIT-ROBO Rho GTPase activating protein 2B///SLIT-ROBO Rho GTPase activating protein 2
229860_x_at	2.88e-05	5.71e-07	5.73468	5.95681	2.13545	C4orf48	chromosome 4 open reading frame 48
230925_at	0.000164	6.57e-06	5.03821	3.60414	2.13227	APBB1IP	amyloid beta precursor protein binding family B member 1 interacting protein
238439_at	0.000275	1.34e-05	4.83004	2.91788	2.13184	ANKRD22	ankyrin repeat domain 22
226970_at	3.1e-06	3.02e-08	6.55661	8.79941	2.1314	FBXO33	F-box protein 33
225955_at	2.55e-06	2.38e-08	6.6232	9.03115	2.12779	METRNL	meteorin like, glial cell differentiation regulator
227347_x_at	4.04e-06	4.41e-08	6.45151	8.43393	2.12447	HES4	hes family bHLH transcription factor 4
232095_at	4.13e-05	9.55e-07	5.58957	5.46082	2.12439
235061_at	4.8e-07	2.67e-09	7.23159	11.1489	2.12269	PPM1K	protein phosphatase, Mg2+/Mn2+ dependent 1K
228986_at	0.000212	9.37e-06	4.93518	3.26332	2.1226	OSBPL8	oxysterol binding protein like 8
227148_at	2.09e-05	3.73e-07	5.85495	6.36961	2.11758	PLEKHH2	pleckstrin homology, MyTH4 and FERM domain containing H2
225257_at	1.05e-06	7.36e-09	6.94936	10.1668	2.1123	CCDC97	coiled-coil domain containing 97
234701_at	2.08e-05	3.68e-07	5.85886	6.38306	2.11178	ANKRD11	ankyrin repeat domain 11
227558_at	1.22e-07	4.86e-10	7.70775	12.8	2.10982	CBX4	chromobox 4
240244_at	8.51e-05	2.58e-06	5.30688	4.50265	2.10478
AFFX-HUMISGF3A/M97935_5_at	7.87e-06	1.01e-07	6.2201	7.63063	2.10391	STAT1	signal transducer and activator of transcription 1
229041_s_at	9.62e-05	3.15e-06	5.25029	4.31234	2.10126	ITGB2-AS1	ITGB2 antisense RNA 1
230036_at	1.3e-06	9.73e-09	6.8718	9.89672	2.09998	SAMD9L	sterile alpha motif domain containing 9 like
233002_at	0.00103	8.43e-05	4.28215	1.16413	2.0997	PPP4R4	protein phosphatase 4 regulatory subunit 4
241789_at	0.000188	7.89e-06	4.98534	3.42896	2.09338	RBMS3	RNA binding motif single stranded interacting protein 3
235834_at	8.61e-05	2.63e-06	5.30195	4.48605	2.09145	CALD1	caldesmon 1
228919_at	0.000144	5.45e-06	5.09221	3.78365	2.07841
228907_at	1.43e-05	2.15e-07	6.00899	6.90035	2.07552
222847_s_at	0.00011	3.85e-06	5.19262	4.11894	2.07016	EGLN3	egl-9 family hypoxia inducible factor 3
225111_s_at	1.96e-06	1.67e-08	6.7213	9.37266	2.065	NAPB	NSF attachment protein beta
230494_at	4.06e-05	9.37e-07	5.59499	5.4793	2.06277	SLC20A1	solute carrier family 20 member 1
242007_at	0.000161	6.38e-06	5.04699	3.63329	2.05653	FBXO30	F-box protein 30
224710_at	4.35e-05	1.03e-06	5.56935	5.39193	2.05379	NARR///RAB34	nine-amino acid residue-repeats///RAB34, member RAS oncogene family
226913_s_at	4.55e-05	1.1e-06	5.55026	5.32693	2.05193	SOX8	SRY-box 8
224973_at	1.22e-05	1.75e-07	6.06646	7.09883	2.048	FAM46A	family with sequence similarity 46 member A
242918_at	0.000159	6.28e-06	5.05142	3.64799	2.04445	NASP	nuclear autoantigenic sperm protein
222870_s_at	0.000218	9.76e-06	4.92332	3.22422	2.04352	B3GNT2	UDP-GlcNAc:betaGal beta-1,3-N-acetylglucosaminyltransferase 2
225540_at	1.45e-05	2.2e-07	6.00275	6.87883	2.02735	MAP2	microtubule associated protein 2
237105_at	0.000133	4.97e-06	5.11886	3.87244	2.0216	LOC101927027	uncharacterized LOC101927027
228141_at	1.53e-05	2.4e-07	5.97789	6.79303	2.01937	GPX8	glutathione peroxidase 8 (putative)
235385_at	4.52e-05	1.08e-06	5.55559	5.34507	2.01887	MARCH1	membrane associated ring-CH-type finger 1
230640_at	1.5e-05	2.34e-07	5.98491	6.81725	2.01709	FMNL3	formin like 3
235094_at	9.5e-05	3.07e-06	5.2578	4.33755	2.00652
242471_at	8.75e-05	2.69e-06	5.29481	4.46201	2.00534
231876_at	6.53e-06	8.02e-08	6.28477	7.85485	2.00175	TRIM56	tripartite motif containing 56
227807_at	1.09e-07	4.09e-10	7.75625	12.9675	2.00045	PARP9	poly(ADP-ribose) polymerase family member 9
230392_at	0.000172	7.02e-06	5.01913	3.54087	1.99958
230815_at	5.39e-05	1.39e-06	5.48411	5.10202	1.9982	LOC389765	kinesin family member 27 pseudogene
223251_s_at	3.47e-06	3.5e-08	6.51595	8.65801	1.99358	ANKRD10	ankyrin repeat domain 10
237232_at	0.000211	9.26e-06	4.9389	3.27557	1.98593
227864_s_at	8.47e-06	1.11e-07	6.19484	7.54309	1.97762	MVB12A	multivesicular body subunit 12A
232794_at	0.000112	3.94e-06	5.18556	4.09528	1.97628	LOC153682	uncharacterized LOC153682
244414_at	3.61e-06	3.8e-08	6.49283	8.57758	1.97608
229285_at	3.91e-05	8.91e-07	5.60946	5.52865	1.97098	RNASEL	ribonuclease L
225375_at	2.35e-06	2.13e-08	6.65348	9.13653	1.96998	MIR4723///TMEM199	microRNA 4723///transmembrane protein 199
243496_at	2.4e-05	4.48e-07	5.80332	6.19224	1.96905	RAB18	RAB18, member RAS oncogene family
235339_at	1.25e-05	1.82e-07	6.0564	7.06408	1.96385	SETDB2	SET domain bifurcated 2
232375_at	1.4e-06	1.1e-08	6.83874	9.78162	1.96308
239569_at	9.99e-07	6.84e-09	6.96981	10.238	1.963	FZD10-AS1	FZD10 antisense RNA 1 (head to head)
225037_at	3.08e-06	2.99e-08	6.55921	8.80848	1.96132	SLC35C2	solute carrier family 35 member C2
225911_at	0.0001	3.33e-06	5.23384	4.25712	1.95955	NPNT	nephronectin
222838_at	6.23e-05	1.7e-06	5.42597	4.90487	1.95907	SLAMF7	SLAM family member 7
227984_at	3.01e-05	6.08e-07	5.71728	5.89719	1.9536	LMF1	lipase maturation factor 1
223454_at	2.38e-06	2.18e-08	6.64783	9.11688	1.95288	CXCL16	C-X-C motif chemokine ligand 16
235438_at	0.000214	9.48e-06	4.93191	3.25251	1.95182	CYP7B1	cytochrome P450 family 7 subfamily B member 1
238581_at	0.000645	4.44e-05	4.47619	1.77549	1.95007	GBP5	guanylate binding protein 5
232523_at	3.49e-06	3.55e-08	6.51214	8.64474	1.93169	MEGF10	multiple EGF like domains 10
235646_at	6.06e-06	7.33e-08	6.30993	7.94216	1.92989
230000_at	2.01e-07	9.33e-10	7.52493	12.1672	1.92723	RNF213	ring finger protein 213
227016_at	0.000262	1.26e-05	4.84942	2.98135	1.91815	ERICH1	glutamate rich 1
224790_at	3.54e-05	7.56e-07	5.6556	5.6862	1.91688	ASAP1	ArfGAP with SH3 domain, ankyrin repeat and PH domain 1
230630_at	5.61e-05	1.47e-06	5.46831	5.04841	1.91632	LOC100507855///AK4	adenylate kinase 4, mitochondrial-like///adenylate kinase 4
224367_at	3.71e-05	8.12e-07	5.63566	5.61809	1.91621	BEX2	brain expressed X-linked 2
242424_at	1.12e-06	8.06e-09	6.9243	10.0795	1.91276
232570_s_at	1.19e-05	1.67e-07	6.0796	7.14426	1.91215	ADAM33	ADAM metallopeptidase domain 33
223240_at	0.000239	1.1e-05	4.88864	3.1101	1.91208	FBXO8	F-box protein 8
227383_at	3.62e-05	7.84e-07	5.64557	5.65195	1.90909	LOC727820	uncharacterized LOC727820
224559_at	0.00285	0.000352	3.83684	-0.19003	1.90706	MALAT1	metastasis associated lung adenocarcinoma transcript 1 (non-protein coding)
226474_at	1.69e-07	7.44e-10	7.58826	12.3866	1.90679	NLRC5	NLR family CARD domain containing 5
242144_at	5.94e-05	1.57e-06	5.44844	4.98101	1.90621
225681_at	6.15e-06	7.52e-08	6.30264	7.91686	1.90077	CTHRC1	collagen triple helix repeat containing 1
241457_at	0.000105	3.62e-06	5.2103	4.17815	1.89812
236539_at	0.00556	0.000894	3.53412	-1.06503	1.8962	PTPN22	protein tyrosine phosphatase, non-receptor type 22
223475_at	0.000871	6.73e-05	4.35083	1.37918	1.89574	CRISPLD1	cysteine rich secretory protein LCCL domain containing 1
242029_at	0.000118	4.17e-06	5.16931	4.04092	1.8895
234645_at	1.99e-05	3.47e-07	5.87499	6.43854	1.88926
233461_x_at	2.14e-05	3.83e-07	5.84732	6.34338	1.88703	ZNF226	zinc finger protein 226
231716_at	0.000383	2.11e-05	4.69787	2.48735	1.87952	RC3H2	ring finger and CCCH-type domains 2
228863_at	0.000301	1.53e-05	4.7926	2.7955	1.87604	PCDH17	protocadherin 17
237104_at	0.000826	6.25e-05	4.37318	1.44949	1.87597
225347_at	0.000249	1.17e-05	4.87164	3.05425	1.87578	ARL8A	ADP ribosylation factor like GTPase 8A
227074_at	3.74e-05	8.34e-07	5.62785	5.59143	1.8715	CCDC18-AS1	CCDC18 antisense RNA 1
244383_at	0.000283	1.4e-05	4.81791	2.87819	1.87084
223361_at	1.74e-05	2.9e-07	5.92535	6.61192	1.86913	ABRACL	ABRA C-terminal like
222740_at	0.000302	1.53e-05	4.79152	2.79197	1.85309	ATAD2	ATPase family, AAA domain containing 2
234151_at	0.000352	1.9e-05	4.72832	2.58614	1.84051
225690_at	7.11e-07	4.52e-09	7.08511	10.6394	1.83369	CDK12	cyclin dependent kinase 12
226566_at	1.79e-05	3.02e-07	5.91412	6.57324	1.83124	TRIM11	tripartite motif containing 11
232615_at	0.000222	1e-05	4.91538	3.19806	1.82509
229858_at	0.00058	3.81e-05	4.5215	1.91987	1.82404
235122_at	0.000818	6.16e-05	4.37757	1.46332	1.82254	HIVEP3	human immunodeficiency virus type I enhancer binding protein 3
244286_at	4.44e-05	1.05e-06	5.56237	5.36816	1.81521
233952_s_at	8.37e-05	2.54e-06	5.31203	4.52	1.81431	ZBTB21	zinc finger and BTB domain containing 21
231202_at	0.000519	3.24e-05	4.5699	2.07474	1.81228	ALDH1L2	aldehyde dehydrogenase 1 family member L2
238412_at	0.000211	9.29e-06	4.93776	3.27181	1.8105	LOC101060405///RRN3P3	putative RRN3-like protein RRN3P1///RRN3 homolog, RNA polymerase I transcription factor pseudogene 3
231592_at	4.32e-05	1.02e-06	5.57213	5.40139	1.81002	TSIX	TSIX transcript, XIST antisense RNA
223496_s_at	5.03e-05	1.26e-06	5.51059	5.19198	1.80975	CCDC8	coiled-coil domain containing 8
236883_at	8.31e-06	1.08e-07	6.20283	7.57079	1.8086
227109_at	0.000122	4.4e-06	5.15402	3.98982	1.80475	CYP2R1	cytochrome P450 family 2 subfamily R member 1
222451_s_at	0.000829	6.28e-05	4.37164	1.44463	1.80171	ZDHHC9	zinc finger DHHC-type containing 9
235529_x_at	2.77e-06	2.62e-08	6.59666	8.93879	1.79851	SAMHD1	SAM and HD domain containing deoxynucleoside triphosphate triphosphohydrolase 1
228071_at	0.000257	1.22e-05	4.85846	3.01101	1.79777	GIMAP7	GTPase, IMAP family member 7
230383_x_at	5.13e-05	1.3e-06	5.50197	5.16269	1.79737	SLFN5	schlafen family member 5
223940_x_at	0.00108	8.97e-05	4.26336	1.10559	1.7922	MALAT1	metastasis associated lung adenocarcinoma transcript 1 (non-protein coding)
226814_at	6.14e-05	1.66e-06	5.43259	4.92731	1.7905	ADAMTS9	ADAM metallopeptidase with thrombospondin type 1 motif 9
236313_at	9.53e-05	3.09e-06	5.25508	4.3284	1.79028	CDKN2B	cyclin dependent kinase inhibitor 2B
232465_at	2.59e-05	4.96e-07	5.77457	6.09356	1.78919
227501_at	0.00028	1.38e-05	4.82262	2.89358	1.77463
222457_s_at	5.78e-05	1.52e-06	5.45716	5.0106	1.77415	LIMA1	LIM domain and actin binding 1
239108_at	0.00075	5.49e-05	4.41214	1.5724	1.77361	FAR2	fatty acyl-CoA reductase 2
222793_at	1.1e-05	1.52e-07	6.10639	7.2369	1.77161	DDX58	DEXD/H-box helicase 58
235926_at	0.000353	1.91e-05	4.72734	2.58298	1.77015	ANAPC5	anaphase promoting complex subunit 5
230395_at	3.72e-05	8.15e-07	5.63439	5.61376	1.76928	METTL9	methyltransferase like 9
241702_at	0.000551	3.58e-05	4.54083	1.98164	1.768
233385_x_at	7.47e-05	2.2e-06	5.35307	4.6584	1.76517	MIA-RAB4B///RAB4B	MIA-RAB4B readthrough (NMD candidate)///RAB4B, member RAS oncogene family
236216_at	3.39e-05	7.11e-07	5.67302	5.74577	1.75601
235593_at	2.09e-05	3.72e-07	5.8556	6.37188	1.75251	ZEB2	zinc finger E-box binding homeobox 2
238774_at	0.00159	0.000154	4.09609	0.58952	1.7517
233888_s_at	0.000384	2.12e-05	4.69597	2.48119	1.74296	SRGAP1	SLIT-ROBO Rho GTPase activating protein 1
232141_at	9.74e-05	3.21e-06	5.24484	4.29403	1.74105	U2AF1	U2 small nuclear RNA auxiliary factor 1
230753_at	0.000122	4.36e-06	5.15653	3.9982	1.73892	PATL2	PAT1 homolog 2
233827_s_at	7.47e-05	2.2e-06	5.35268	4.65707	1.73754	SUPT16H	SPT16 homolog, facilitates chromatin remodeling subunit
235217_at	0.0001	3.32e-06	5.23452	4.2594	1.73404	LINC01004	long intergenic non-protein coding RNA 1004
225814_at	1.09e-05	1.51e-07	6.10797	7.24238	1.7337	XRN1	5'-3' exoribonuclease 1
238317_x_at	0.00354	0.000476	3.74046	-0.47297	1.72967
225931_s_at	1.45e-05	2.22e-07	6.00044	6.87085	1.72937	RNF213	ring finger protein 213
226603_at	5.99e-06	7.22e-08	6.31413	7.95674	1.72397	SAMD9L	sterile alpha motif domain containing 9 like
228597_at	4.54e-05	1.08e-06	5.55371	5.33866	1.72303	MIS18A	MIS18 kinetochore protein A
243874_at	0.00019	8.08e-06	4.9783	3.40568	1.72266
224927_at	4.8e-05	1.19e-06	5.52837	5.25245	1.72005	PPP1R18	protein phosphatase 1 regulatory subunit 18
224469_s_at	0.00072	5.21e-05	4.42786	1.62213	1.71894	INF2	inverted formin, FH2 and WH2 domain containing
222439_s_at	0.00452	0.000672	3.62821	-0.79745	1.71798	THRAP3	thyroid hormone receptor associated protein 3
241701_at	7.23e-06	9.06e-08	6.25069	7.73667	1.71736	ARHGAP21	Rho GTPase activating protein 21
230866_at	0.000825	6.24e-05	4.37358	1.45075	1.71662	CYSLTR1	cysteinyl leukotriene receptor 1
231979_at	0.00242	0.00028	3.9093	0.02523	1.71482	GABPB1-AS1	GABPB1 antisense RNA 1
231865_at	2.88e-05	5.72e-07	5.73461	5.95657	1.70671	NCKAP5L	NCK associated protein 5 like
227265_at	0.000122	4.39e-06	5.15487	3.99267	1.7064	FGL2	fibrinogen like 2
224917_at	0.000182	7.54e-06	4.99861	3.47286	1.70528	MIR21///VMP1	microRNA 21///vacuole membrane protein 1
242961_x_at	0.000164	6.56e-06	5.03897	3.60668	1.70248	DDX58	DEXD/H-box helicase 58
225290_at	2.92e-05	5.87e-07	5.72719	5.93114	1.70125	ETNK1	ethanolamine kinase 1
238481_at	7.25e-05	2.11e-06	5.36411	4.69569	1.70124	MGP	matrix Gla protein
230389_at	0.000318	1.63e-05	4.77389	2.73444	1.69903	FNBP1	formin binding protein 1
227839_at	0.000104	3.52e-06	5.2183	4.20498	1.69892	MBD5	methyl-CpG binding domain protein 5
227791_at	0.000101	3.37e-06	5.23047	4.24578	1.69498	SLC9A9	solute carrier family 9 member A9
226837_at	0.00142	0.000131	4.14605	0.74264	1.69435	SPRED1	sprouty related EVH1 domain containing 1
227486_at	3.38e-05	7.04e-07	5.67603	5.75604	1.69418	NT5E	5'-nucleotidase ecto
224579_at	0.00033	1.7e-05	4.76115	2.69293	1.69037	SLC38A1	solute carrier family 38 member 1
243963_at	0.004	0.000567	3.68371	-0.63772	1.68576
225669_at	2.06e-05	3.65e-07	5.86104	6.39055	1.68198	IFNAR1	interferon alpha and beta receptor subunit 1
242563_at	0.000239	1.1e-05	4.888	3.10799	1.68127
226945_at	8.9e-05	2.76e-06	5.28795	4.43893	1.67882	RHBDD1	rhomboid domain containing 1
239657_x_at	4.54e-05	1.09e-06	5.55304	5.33639	1.67829	FOXO6	forkhead box O6
223056_s_at	8.53e-06	1.12e-07	6.19091	7.52949	1.678	XPO5	exportin 5
239014_at	0.00103	8.46e-05	4.28112	1.16094	1.67738	CCAR1	cell division cycle and apoptosis regulator 1
224461_s_at	0.000143	5.41e-06	5.0944	3.79094	1.67611	AIFM2	apoptosis inducing factor, mitochondria associated 2
241893_at	0.00154	0.000148	4.10924	0.62973	1.67511
227521_at	6.38e-05	1.77e-06	5.41391	4.86404	1.67231	FBXO33	F-box protein 33
225411_at	0.000181	7.48e-06	5.00082	3.4802	1.6672	TMEM87B	transmembrane protein 87B
231849_at	0.00626	0.00106	3.47896	-1.21999	1.66688	KRT80	keratin 80
238423_at	0.000254	1.2e-05	4.86355	3.02769	1.66659	SYTL3	synaptotagmin like 3
228592_at	0.00312	0.0004	3.79601	-0.31037	1.66625	MS4A1	membrane spanning 4-domains A1
222848_at	0.0032	0.000414	3.7849	-0.34298	1.66092	CENPK	centromere protein K
243003_at	0.000122	4.43e-06	5.15232	3.98413	1.65697
234997_x_at	0.000372	2.03e-05	4.70852	2.52187	1.65628
226264_at	0.000119	4.27e-06	5.16248	4.01808	1.65463	SUSD1	sushi domain containing 1
227079_at	1.4e-06	1.1e-08	6.8371	9.7759	1.64942	DHX8	DEAH-box helicase 8
224567_x_at	0.00147	0.000139	4.12883	0.68975	1.64579	MALAT1	metastasis associated lung adenocarcinoma transcript 1 (non-protein coding)
226947_at	0.000527	3.33e-05	4.56181	2.04882	1.64464	GUSBP1///GUSBP4	glucuronidase, beta pseudogene 1///glucuronidase, beta pseudogene 4
227898_s_at	6.87e-05	1.95e-06	5.3864	4.77099	1.63996	ZFP41	ZFP41 zinc finger protein
228998_at	0.000931	7.35e-05	4.32393	1.29479	1.63366	TNRC6B	trinucleotide repeat containing 6B
225883_at	0.000262	1.26e-05	4.84902	2.98005	1.63332	ATG16L2	autophagy related 16 like 2
241769_at	0.000529	3.35e-05	4.56063	2.04503	1.63007
226436_at	0.000104	3.56e-06	5.21521	4.1946	1.62841	RASSF4	Ras association domain family member 4
232057_at	3.74e-05	8.39e-07	5.6262	5.58579	1.62809	SLC7A6OS	solute carrier family 7 member 6 opposite strand
226694_at	1.7e-05	2.79e-07	5.93615	6.64914	1.62651	PALM2-AKAP2///AKAP2	PALM2-AKAP2 readthrough///A-kinase anchoring protein 2
224443_at	0.00105	8.7e-05	4.27261	1.1344	1.6222	LINC00467	long intergenic non-protein coding RNA 467
232311_at	0.000381	2.09e-05	4.70048	2.49581	1.6114	B2M	beta-2-microglobulin
223476_s_at	0.000113	3.97e-06	5.18386	4.0896	1.60834	C12orf65	chromosome 12 open reading frame 65
236302_at	0.00139	0.000128	4.15461	0.76896	1.60797	PPM1E	protein phosphatase, Mg2+/Mn2+ dependent 1E
239448_at	0.00573	0.000931	3.52076	-1.1027	1.60498
227361_at	0.00119	0.000102	4.22514	0.98681	1.60052	HS3ST3B1	heparan sulfate-glucosamine 3-sulfotransferase 3B1
230261_at	0.00046	2.74e-05	4.6203	2.23674	1.59813	ST8SIA4	ST8 alpha-N-acetyl-neuraminide alpha-2,8-sialyltransferase 4
227454_at	0.00186	0.000191	4.03046	0.38973	1.59716	TAOK1	TAO kinase 1
235343_at	0.000763	5.61e-05	4.40577	1.55228	1.59641	VASH2	vasohibin 2
228490_at	0.00456	0.000681	3.62399	-0.80952	1.59587	ABHD2	abhydrolase domain containing 2
225188_at	8.22e-05	2.47e-06	5.31976	4.54606	1.59559	RAPH1	Ras association (RalGDS/AF-6) and pleckstrin homology domains 1
242273_at	0.00063	4.29e-05	4.48611	1.80706	1.59436	LLPH	LLP homolog, long-term synaptic facilitation
229770_at	0.00407	0.00058	3.67595	-0.66012	1.59198	GLT1D1	glycosyltransferase 1 domain containing 1
225720_at	0.000372	2.04e-05	4.70793	2.51996	1.5908	SYNPO2	synaptopodin 2
238835_at	0.00104	8.53e-05	4.27859	1.15302	1.58753	AVPR1A	arginine vasopressin receptor 1A
229548_at	0.000429	2.5e-05	4.64743	2.32421	1.58695
225189_s_at	3.63e-05	7.87e-07	5.6444	5.64793	1.58573	RAPH1	Ras association (RalGDS/AF-6) and pleckstrin homology domains 1
230136_at	0.00065	4.49e-05	4.47268	1.76433	1.5841
244450_at	0.0024	0.000277	3.91356	0.03794	1.58218
243591_at	0.000784	5.82e-05	4.39446	1.51657	1.57858
229800_at	0.000474	2.86e-05	4.60772	2.19623	1.57829	DCLK1	doublecortin like kinase 1
235352_at	0.000728	5.29e-05	4.42314	1.6072	1.57576	MR1	major histocompatibility complex, class I-related
228445_at	0.00105	8.68e-05	4.27326	1.13641	1.57527	AIFM2	apoptosis inducing factor, mitochondria associated 2
225869_s_at	0.00734	0.00131	3.40698	-1.41997	1.57299	UNC93B1	unc-93 homolog B1 (C. elegans)
235240_at	0.000511	3.19e-05	4.57519	2.09173	1.57274	ATXN3	ataxin 3
238623_at	0.00034	1.79e-05	4.74584	2.6431	1.57042
226000_at	0.000302	1.53e-05	4.79152	2.79195	1.56909	CTTNBP2NL	CTTNBP2 N-terminal like
227205_at	4.27e-05	1e-06	5.57557	5.41313	1.56694	TAF1	TATA-box binding protein associated factor 1
236565_s_at	9.73e-05	3.2e-06	5.2453	4.29556	1.56275	LARP6	La ribonucleoprotein domain family member 6
242243_at	0.00166	0.000163	4.07916	0.53783	1.56178	TMF1	TATA element modulatory factor 1
224308_s_at	0.0018	0.000182	4.04525	0.43462	1.56161	INTS2	integrator complex subunit 2
225636_at	1.79e-05	3.01e-07	5.91523	6.57708	1.56112	STAT2	signal transducer and activator of transcription 2
234149_at	0.00185	0.000189	4.03356	0.39913	1.55701
226888_at	0.000364	1.98e-05	4.7165	2.54778	1.55602	CSNK1G1	casein kinase 1 gamma 1
237689_at	0.00152	0.000145	4.11512	0.64773	1.55368
229346_at	0.00263	0.000313	3.87434	-0.07889	1.5534	NES	nestin
227951_s_at	0.000245	1.14e-05	4.87729	3.0728	1.55275	FAM98C	family with sequence similarity 98 member C
225348_at	9.26e-05	2.96e-06	5.26753	4.37027	1.54929	SRSF10	serine and arginine rich splicing factor 10
234036_x_at	0.00178	0.00018	4.04805	0.44314	1.54424
229074_at	0.000255	1.2e-05	4.86247	3.02417	1.54169	EHD4	EH domain containing 4
227908_at	0.000103	3.47e-06	5.22257	4.2193	1.54147	TBC1D24	TBC1 domain family member 24
226725_at	0.000549	3.54e-05	4.54422	1.9925	1.54138	SLFN5	schlafen family member 5
244165_at	0.000286	1.42e-05	4.81415	2.86588	1.5379	FAM208B	family with sequence similarity 208 member B
226168_at	0.000187	7.82e-06	4.98772	3.43684	1.53572	ZFAND2B	zinc finger AN1-type containing 2B
242163_at	0.00409	0.000583	3.67436	-0.66471	1.535	THRAP3	thyroid hormone receptor associated protein 3
222876_s_at	0.000281	1.39e-05	4.82106	2.88849	1.53468	ADAP2	ArfGAP with dual PH domains 2
241706_at	0.000212	9.36e-06	4.93556	3.26455	1.53431	CPNE8	copine 8
236558_at	0.013	0.00283	3.14132	-2.13515	1.53276
223773_s_at	6.14e-05	1.67e-06	5.43177	4.92454	1.53024	SNORA16A///SNORA61///SNORA44///SNHG12	small nucleolar RNA, H/ACA box 16A///small nucleolar RNA, H/ACA box 61///small nucleolar RNA, H/ACA box 44///small nucleolar RNA host gene 12
242894_at	0.00148	0.000139	4.12801	0.68725	1.52907
235574_at	0.000472	2.84e-05	4.60916	2.20087	1.52864	GBP4	guanylate binding protein 4
236484_at	0.00111	9.29e-05	4.25244	1.07158	1.52724
226818_at	2.66e-05	5.16e-07	5.76336	6.05511	1.52466	MPEG1	macrophage expressed 1
239768_x_at	0.00372	0.000513	3.71627	-0.54335	1.52275	GPATCH2	G-patch domain containing 2
232843_s_at	0.00146	0.000137	4.1339	0.7053	1.52008	DOCK8	dedicator of cytokinesis 8
224568_x_at	0.00855	0.00161	3.33673	-1.61267	1.51921	MALAT1	metastasis associated lung adenocarcinoma transcript 1 (non-protein coding)
233700_at	0.00103	8.47e-05	4.28078	1.15988	1.51505	PPP1R12B	protein phosphatase 1 regulatory subunit 12B
229010_at	0.000569	3.72e-05	4.52914	1.94426	1.51477	CBL	Cbl proto-oncogene
231914_at	0.00211	0.000233	3.96782	0.20056	1.51443	NUDT14	nudix hydrolase 14
227983_at	0.000541	3.45e-05	4.55112	2.01457	1.51099	RILPL2	Rab interacting lysosomal protein like 2
241891_at	0.000747	5.46e-05	4.41381	1.57768	1.50771
225344_at	2.16e-05	3.88e-07	5.84389	6.3316	1.5073	NCOA7	nuclear receptor coactivator 7
235461_at	0.00307	0.000392	3.80224	-0.29204	1.50378	TET2	tet methylcytosine dioxygenase 2
223134_at	0.00035	1.88e-05	4.73146	2.59634	1.50352	BBX	BBX, HMG-box containing
223217_s_at	0.000799	5.96e-05	4.38748	1.49454	1.50177	NFKBIZ	NFKB inhibitor zeta
235810_at	0.000692	4.93e-05	4.44459	1.67513	1.50088	ZNF182	zinc finger protein 182
232489_at	0.00276	0.000336	3.85203	-0.14508	1.49946	TRMT13	tRNA methyltransferase 13 homolog
224967_at	3.78e-05	8.59e-07	5.61967	5.56352	1.49774	UGCG	UDP-glucose ceramide glucosyltransferase
238920_at	2.48e-05	4.68e-07	5.79062	6.14864	1.49751
226524_at	0.000355	1.92e-05	4.72537	2.57657	1.49572	C3orf38	chromosome 3 open reading frame 38
228468_at	0.00144	0.000134	4.13914	0.72139	1.49409	MASTL	microtubule associated serine/threonine kinase like
239022_at	0.00178	0.00018	4.04808	0.4432	1.49407
228864_at	0.000916	7.19e-05	4.33053	1.31546	1.49378	ZNF653	zinc finger protein 653
225579_at	0.000527	3.32e-05	4.56286	2.05217	1.49269	PQLC3	PQ loop repeat containing 3
223980_s_at	1.54e-05	2.45e-07	5.9731	6.7765	1.4881	SP110	SP110 nuclear body protein
227150_at	0.000509	3.16e-05	4.57767	2.09968	1.48694	MTF1	metal regulatory transcription factor 1
242467_at	0.0037	0.000507	3.71951	-0.53396	1.48256
222673_x_at	8.64e-05	2.64e-06	5.30058	4.48143	1.48046	FAM122B	family with sequence similarity 122B
239757_at	0.00267	0.000321	3.86584	-0.10414	1.48046	ZFAND6	zinc finger AN1-type containing 6
226697_at	0.00282	0.000347	3.84169	-0.17568	1.48044	FAM114A1	family with sequence similarity 114 member A1
243184_at	0.00455	0.000677	3.62589	-0.80407	1.47831
228235_at	0.0264	0.00734	2.79557	-3.00693	1.47698	MIR424///MIR503HG	microRNA 424///MIR503 host gene
225241_at	0.00355	0.000479	3.73784	-0.48061	1.47573	CCDC80	coiled-coil domain containing 80
241722_x_at	0.00136	0.000123	4.16554	0.80261	1.47512
225562_at	0.000375	2.05e-05	4.7054	2.51174	1.47511	RASA3	RAS p21 protein activator 3
226213_at	0.00596	0.000985	3.50212	-1.1551	1.4748	ERBB3	erb-b2 receptor tyrosine kinase 3
223254_s_at	0.00242	0.000281	3.90846	0.0227	1.47369	G2E3	G2/M-phase specific E3 ubiquitin protein ligase
241916_at	0.000268	1.29e-05	4.84129	2.9547	1.47332
235027_at	0.00193	0.000203	4.01134	0.33183	1.46906	ZNF736	zinc finger protein 736
227742_at	0.00106	8.81e-05	4.26873	1.12231	1.4683	CLIC6	chloride intracellular channel 6
237189_at	0.00042	2.43e-05	4.65506	2.34884	1.46828	HOXB-AS1	HOXB cluster antisense RNA 1
240128_at	0.00135	0.000123	4.16757	0.80885	1.46809
236607_at	0.000204	8.88e-06	4.95081	3.31485	1.467
226966_at	0.00035	1.87e-05	4.73293	2.60113	1.46537	PRPF40B	pre-mRNA processing factor 40 homolog B
237891_at	0.000817	6.14e-05	4.37853	1.46633	1.46386	MDM2	MDM2 proto-oncogene
243541_at	0.0075	0.00135	3.39689	-1.4478	1.46248	IL31RA	interleukin 31 receptor A
228497_at	0.000319	1.63e-05	4.77276	2.73077	1.46167	SLC22A15	solute carrier family 22 member 15
226675_s_at	0.0022	0.000246	3.95048	0.14847	1.45965	MALAT1	metastasis associated lung adenocarcinoma transcript 1 (non-protein coding)
226047_at	0.000306	1.56e-05	4.78684	2.77667	1.45379	MRVI1	murine retrovirus integration site 1 homolog
242521_at	0.000381	2.09e-05	4.70019	2.49486	1.45369	CARD8-AS1	CARD8 antisense RNA 1
223206_s_at	0.000767	5.65e-05	4.40337	1.54469	1.4531	NMRAL1	NmrA like redox sensor 1
237169_at	0.00101	8.23e-05	4.28962	1.18745	1.45281	TNC	tenascin C
226834_at	0.00345	0.000461	3.75022	-0.44448	1.45229	CLMP	CXADR like membrane protein
225502_at	0.000206	8.96e-06	4.94843	3.30702	1.45201	DOCK8	dedicator of cytokinesis 8
222592_s_at	0.00112	9.48e-05	4.24619	1.05215	1.45006	ACSL5	acyl-CoA synthetase long-chain family member 5
238430_x_at	0.000144	5.48e-06	5.09074	3.77877	1.44995	SLFN5	schlafen family member 5
224646_x_at	0.00132	0.000118	4.17797	0.84092	1.44961	MIR675///H19	microRNA 675///H19, imprinted maternally expressed transcript (non-protein coding)
230867_at	0.0021	0.00023	3.97114	0.21056	1.44913	COL6A6	collagen type VI alpha 6 chain
238279_x_at	0.00421	0.000608	3.66089	-0.70356	1.44883
238534_at	0.0041	0.000586	3.67292	-0.66887	1.44863	LRRFIP1	LRR binding FLII interacting protein 1
236268_at	0.00061	4.1e-05	4.49977	1.85053	1.44676	SEC22C	SEC22 homolog C, vesicle trafficking protein
225701_at	0.00504	0.000781	3.57886	-0.9383	1.44606	AKNA	AT-hook transcription factor
238488_at	0.00191	0.000197	4.0197	0.35715	1.44522	LRRC70///IPO11	leucine rich repeat containing 70///importin 11
223304_at	6.45e-05	1.81e-06	5.40863	4.84619	1.44466	SLC37A3	solute carrier family 37 member 3
224832_at	0.00134	0.000122	4.16989	0.81599	1.44346	DUSP16	dual specificity phosphatase 16
223113_at	0.000389	2.16e-05	4.69022	2.46255	1.44145	TMEM138	transmembrane protein 138
228304_at	0.000803	5.99e-05	4.38585	1.48939	1.4411	RBM43	RNA binding motif protein 43
233921_s_at	0.00126	0.000111	4.19775	0.90201	1.44021
241412_at	0.000802	5.98e-05	4.38629	1.4908	1.44019	BTC	betacellulin
227444_at	0.000643	4.41e-05	4.47772	1.78035	1.43885	ARMCX4	armadillo repeat containing, X-linked 4
225323_at	0.000128	4.71e-06	5.1344	3.92429	1.43863	CC2D1B	coiled-coil and C2 domain containing 1B
229564_at	0.00138	0.000127	4.15684	0.7758	1.43738	RRP7A	ribosomal RNA processing 7 homolog A
227926_s_at	0.000608	4.08e-05	4.50105	1.85463	1.43716	NBPF20	neuroblastoma breakpoint family member 20
229572_at	0.00278	0.00034	3.84779	-0.15764	1.43707	ATP6V0A2	ATPase H+ transporting V0 subunit a2
231292_at	0.00864	0.00163	3.33176	-1.6262	1.43498	EID3	EP300 interacting inhibitor of differentiation 3
226847_at	0.00142	0.000131	4.14603	0.74257	1.43403	FST	follistatin
228603_at	0.00135	0.000122	4.16785	0.8097	1.43034	ACTR3	ARP3 actin related protein 3 homolog
225104_at	0.00146	0.000137	4.13246	0.70088	1.42929	ZNF598	zinc finger protein 598
233632_s_at	8.1e-05	2.43e-06	5.32437	4.56161	1.42815	XRN1	5'-3' exoribonuclease 1
236184_at	0.00215	0.000238	3.96031	0.178	1.42642
228029_at	0.000279	1.37e-05	4.824	2.8981	1.42489	ZNF721	zinc finger protein 721
239453_at	0.00143	0.000132	4.14405	0.73646	1.42213
228230_at	0.000527	3.32e-05	4.56251	2.05106	1.42199	HELZ2	helicase with zinc finger 2
226673_at	0.00288	0.000357	3.83273	-0.20218	1.42122	SH2D3C	SH2 domain containing 3C
238761_at	0.00306	0.000388	3.80562	-0.28209	1.42083	ELK4	ELK4, ETS transcription factor
235716_at	0.0012	0.000104	4.21796	0.96456	1.41864
243416_at	0.00388	0.000543	3.69784	-0.59682	1.41675
233167_at	0.00521	0.000818	3.56369	-0.98139	1.41606	SELO	selenoprotein O
228302_x_at	0.00326	0.000425	3.77701	-0.36612	1.41477	CAMK2N1	calcium/calmodulin dependent protein kinase II inhibitor 1
230578_at	0.00239	0.000276	3.91454	0.04086	1.41421	ZNF471	zinc finger protein 471
229795_at	0.000814	6.11e-05	4.38007	1.4712	1.40579
223302_s_at	0.000692	4.94e-05	4.44421	1.67394	1.4053	ZNF655	zinc finger protein 655
226375_at	0.00077	5.7e-05	4.40093	1.537	1.405	LMTK2	lemur tyrosine kinase 2
227964_at	0.000129	4.75e-06	5.132	3.9163	1.40426	FRMD8	FERM domain containing 8
226459_at	0.000101	3.36e-06	5.23146	4.24913	1.40342	PIK3AP1	phosphoinositide-3-kinase adaptor protein 1
235803_at	0.00204	0.000219	3.98636	0.2564	1.40325
224726_at	0.0035	0.000469	3.74465	-0.46076	1.4012	MIB1	mindbomb E3 ubiquitin protein ligase 1
239924_at	0.000201	8.73e-06	4.9559	3.33168	1.39906
239557_at	0.00992	0.00197	3.26751	-1.80006	1.39859
235931_at	0.00272	0.000329	3.85815	-0.12696	1.39858	METTL21A	methyltransferase like 21A
224387_at	0.000815	6.12e-05	4.37942	1.46913	1.39481	COMMD5	COMM domain containing 5
239096_at	0.00205	0.000221	3.98447	0.25071	1.3946
228442_at	0.000689	4.9e-05	4.44634	1.68067	1.39365	NFATC2	nuclear factor of activated T-cells 2
229115_at	0.00921	0.00178	3.30177	-1.70762	1.39187	DYNC1H1	dynein cytoplasmic 1 heavy chain 1
222976_s_at	6.45e-05	1.81e-06	5.40793	4.84381	1.39129	TPM3	tropomyosin 3
242865_at	0.003	0.000377	3.81474	-0.25526	1.39107
233364_s_at	0.00303	0.000383	3.81007	-0.269	1.38528
226196_s_at	0.00126	0.000111	4.19704	0.89981	1.38189	IFT43	intraflagellar transport 43
244799_s_at	0.0105	0.00211	3.24306	-1.86565	1.37936
235743_at	0.00913	0.00176	3.30584	-1.6966	1.37928
232125_at	0.00235	0.000269	3.92285	0.06571	1.37745	ZBTB20	zinc finger and BTB domain containing 20
228188_at	0.000212	9.37e-06	4.9354	3.26403	1.37695	FOSL2	FOS like 2, AP-1 transcription factor subunit
225858_s_at	0.00102	8.3e-05	4.28684	1.17878	1.37466	XIAP	X-linked inhibitor of apoptosis
242440_at	0.00186	0.00019	4.03076	0.39064	1.37185
228613_at	0.000133	4.94e-06	5.1205	3.87792	1.37088	RAB11FIP3	RAB11 family interacting protein 3
232383_at	0.0077	0.0014	3.38397	-1.48337	1.36892	TFEC	transcription factor EC
228506_at	0.00355	0.000479	3.73811	-0.47981	1.36575	NSMCE4A	NSE4 homolog A, SMC5-SMC6 complex component
228515_at	0.00098	7.87e-05	4.30295	1.2291	1.36508	LOC90784///POLR1A	uncharacterized LOC90784///RNA polymerase I subunit A
242859_at	0.00487	0.000745	3.5943	-0.89436	1.36299
233800_at	0.000988	7.94e-05	4.30028	1.22077	1.3626
241774_at	0.0169	0.00401	3.01744	-2.45555	1.36204	PSMA3-AS1	PSMA3 antisense RNA 1
222416_at	0.00132	0.000118	4.18017	0.8477	1.36187	ALDH18A1	aldehyde dehydrogenase 18 family member A1
244860_at	0.00205	0.000221	3.98438	0.25045	1.35963
228201_at	0.00278	0.00034	3.84835	-0.15597	1.3588	ARL13B	ADP ribosylation factor like GTPase 13B
232903_at	0.00307	0.000392	3.80253	-0.29121	1.35635
235608_at	0.00279	0.000342	3.84588	-0.16328	1.35514	FBXL3	F-box and leucine rich repeat protein 3
238176_at	0.00308	0.000394	3.80101	-0.29566	1.35408	RAPGEF2	Rap guanine nucleotide exchange factor 2
242722_at	0.000698	4.99e-05	4.4407	1.66282	1.35362	LMO7	LIM domain 7
244703_x_at	0.0212	0.00552	2.90162	-2.74707	1.35265	IPO9	importin 9
235172_at	0.0419	0.0137	2.55672	-3.566	1.35023	GABPB1-AS1	GABPB1 antisense RNA 1
235175_at	0.00075	5.5e-05	4.41188	1.57158	1.34908	GBP4	guanylate binding protein 4
225563_at	0.000626	4.25e-05	4.48889	1.8159	1.34768	PAN3	PAN3 poly(A) specific ribonuclease subunit
228394_at	0.00147	0.000139	4.12844	0.68857	1.34442	STK10	serine/threonine kinase 10
224989_at	0.000643	4.41e-05	4.47789	1.78088	1.3443	SMIM14	small integral membrane protein 14
238852_at	9.85e-05	3.26e-06	5.24044	4.27927	1.34378	PRRX1	paired related homeobox 1
230030_at	0.00155	0.000149	4.10727	0.6237	1.34347	HS6ST2	heparan sulfate 6-O-sulfotransferase 2
223280_x_at	0.00034	1.79e-05	4.74554	2.64211	1.34295	MS4A6A	membrane spanning 4-domains A6A
225207_at	0.00536	0.000847	3.55195	-1.01464	1.34276	PDK4	pyruvate dehydrogenase kinase 4
233660_at	0.00103	8.37e-05	4.28415	1.17039	1.33906	EHD4	EH domain containing 4
233674_at	0.00312	0.0004	3.79605	-0.31025	1.33863
242725_at	0.00132	0.000118	4.18016	0.84766	1.33768
233869_x_at	0.0137	0.00305	3.11536	-2.20302	1.33664	DKFZP586B0319	DKFZP586B0319 protein
225361_x_at	0.000336	1.75e-05	4.75273	2.66551	1.33592	FAM122B	family with sequence similarity 122B
232235_at	0.00183	0.000186	4.03895	0.4155	1.33589	DSEL	dermatan sulfate epimerase-like
225688_s_at	0.000397	2.24e-05	4.68036	2.43063	1.33476	PHLDB2	pleckstrin homology like domain family B member 2
226633_at	0.000656	4.56e-05	4.46786	1.749	1.33464	RAB8B	RAB8B, member RAS oncogene family
223464_at	0.000332	1.72e-05	4.75724	2.68022	1.33437	OSBPL5	oxysterol binding protein like 5
243993_at	0.00219	0.000243	3.95405	0.15918	1.33179
231165_at	0.00306	0.00039	3.80442	-0.28564	1.33161
225660_at	0.00086	6.6e-05	4.35664	1.39743	1.33078	SEMA6A	semaphorin 6A
235023_at	0.0136	0.00303	3.11744	-2.1976	1.33	VPS13C	vacuolar protein sorting 13 homolog C
227798_at	0.000295	1.48e-05	4.80202	2.82623	1.32758	SMAD1	SMAD family member 1
224215_s_at	0.000541	3.46e-05	4.55091	2.01389	1.31935	DLL1	delta like canonical Notch ligand 1
223818_s_at	0.00144	0.000134	4.1393	0.72188	1.31914	RSF1	remodeling and spacing factor 1
232063_x_at	0.0067	0.00115	3.44915	-1.30312	1.3185	FARSB	phenylalanyl-tRNA synthetase beta subunit
233085_s_at	0.00306	0.00039	3.80432	-0.28593	1.31836	NABP1	nucleic acid binding protein 1
223258_s_at	0.00129	0.000115	4.18826	0.87269	1.31711	G2E3	G2/M-phase specific E3 ubiquitin protein ligase
222668_at	0.00181	0.000183	4.04249	0.42624	1.31692	KCTD15	potassium channel tetramerization domain containing 15
239764_at	0.00311	0.0004	3.79646	-0.30903	1.31549	ITPR1-AS1	ITPR1 antisense RNA 1 (head to head)
225971_at	0.004	0.000567	3.68335	-0.63873	1.31518	DDHD1	DDHD domain containing 1
231800_s_at	0.00584	0.000958	3.51125	-1.12947	1.31474	DMRT3	doublesex and mab-3 related transcription factor 3
244015_at	0.00276	0.000337	3.85126	-0.14736	1.31462
232890_at	0.00154	0.000147	4.11181	0.63759	1.31428
240383_at	0.000892	6.93e-05	4.34152	1.34994	1.3114	UBE2D3	ubiquitin conjugating enzyme E2 D3
235927_at	0.000238	1.09e-05	4.8907	3.11687	1.31132	XPO1	exportin 1
239731_at	0.0015	0.000143	4.1207	0.66483	1.31105
230511_at	0.000825	6.24e-05	4.37367	1.45104	1.30721	CREM	cAMP responsive element modulator
228401_at	0.00359	0.000485	3.73423	-0.49113	1.30693	ATAD2	ATPase family, AAA domain containing 2
235443_at	0.00835	0.00155	3.34856	-1.5804	1.30685	CKMT2-AS1	CKMT2 antisense RNA 1
237577_at	0.00369	0.000506	3.72072	-0.53044	1.30646	PCNP	PEST proteolytic signal containing nuclear protein
227689_at	0.00149	0.000141	4.12317	0.67239	1.30561	ZNF227	zinc finger protein 227
240866_at	0.00846	0.00159	3.3419	-1.59857	1.30543
230795_at	0.00206	0.000224	3.9797	0.23635	1.30522
228290_at	0.000492	3e-05	4.59347	2.15043	1.30513	KIZ	kizuna centrosomal protein
240146_at	0.0162	0.00381	3.03599	-2.40813	1.30304
243807_at	0.00972	0.00192	3.27672	-1.77527	1.30272	NCOA7	nuclear receptor coactivator 7
227732_at	0.00143	0.000133	4.14277	0.73253	1.30243	ATXN7L1	ataxin 7 like 1
241348_at	0.00133	0.00012	4.17518	0.83232	1.30221	ZNF654	zinc finger protein 654
237180_at	0.00621	0.00104	3.48247	-1.21019	1.30205
238151_at	0.00522	0.000819	3.56305	-0.98319	1.30076
223578_x_at	0.0172	0.00413	3.00668	-2.48296	1.29941	MALAT1	metastasis associated lung adenocarcinoma transcript 1 (non-protein coding)
223264_at	0.000155	6.03e-06	5.06331	3.68751	1.2991	MESDC1	mesoderm development candidate 1
226365_at	0.00276	0.000337	3.85099	-0.14817	1.2991
230904_at	0.000659	4.6e-05	4.4655	1.7415	1.29773	FSD1L	fibronectin type III and SPRY domain containing 1 like
226016_at	0.00022	9.89e-06	4.91962	3.21203	1.29681	CD47	CD47 molecule
230532_at	0.00742	0.00133	3.40146	-1.43522	1.29622	CXorf38	chromosome X open reading frame 38
231841_s_at	0.005	0.000774	3.58177	-0.93004	1.29462	KIAA1462	KIAA1462
225871_at	0.0117	0.00245	3.1912	-2.00374	1.2946	STEAP2	STEAP2 metalloreductase
227391_x_at	0.000549	3.54e-05	4.54355	1.99034	1.29402	LRRFIP1	LRR binding FLII interacting protein 1
227017_at	0.000344	1.82e-05	4.74067	2.6263	1.29369	ERICH1	glutamate rich 1
224356_x_at	0.000363	1.97e-05	4.71756	2.55122	1.29334	MS4A6A	membrane spanning 4-domains A6A
225799_at	0.000413	2.37e-05	4.66362	2.37648	1.29259	LOC101930489///MIR4435-2HG///LINC00152	uncharacterized LOC101930489///MIR4435-2 host gene///long intergenic non-protein coding RNA 152
234994_at	0.0134	0.00297	3.12442	-2.17937	1.29162	TMEM200A	transmembrane protein 200A
228941_at	0.0131	0.00286	3.13802	-2.14379	1.29086	ALG10B///ALG10	ALG10B, alpha-1,2-glucosyltransferase///ALG10, alpha-1,2-glucosyltransferase
226795_at	0.00051	3.18e-05	4.57594	2.09413	1.28929	LRCH1	leucine rich repeats and calponin homology domain containing 1
222728_s_at	0.000294	1.47e-05	4.8033	2.83042	1.28787	MIR1304///SNORD5///SNORA32///SNORA40///SNORA18///SNORA1///SNORA8///TAF1D	microRNA 1304///small nucleolar RNA, C/D box 5///small nucleolar RNA, H/ACA box 32///small nucleolar RNA, H/ACA box 40///small nucleolar RNA, H/ACA box 18///small nucleolar RNA, H/ACA box 1///small nucleolar RNA, H/ACA box 8///TATA-box binding protein associated factor, RNA polymerase I subunit D
241387_at	0.00191	0.000198	4.01893	0.35482	1.2878
241824_at	0.0038	0.000526	3.70775	-0.5681	1.28743
235757_at	0.00231	0.000262	3.93036	0.08817	1.28701
241619_at	0.0261	0.00723	2.80118	-2.99336	1.28635	CALM3///CALM2///CALM1	calmodulin 3///calmodulin 2///calmodulin 1
223397_s_at	0.00601	0.000995	3.49879	-1.16444	1.28374	NIP7	NIP7, nucleolar pre-rRNA processing protein
224851_at	0.00245	0.000287	3.90153	0.00204	1.28338	CDK6	cyclin dependent kinase 6
232527_at	0.0014	0.000129	4.15134	0.7589	1.28223	PSMD6-AS2	PSMD6 antisense RNA 2
231329_at	0.0202	0.00515	2.92663	-2.6848	1.28119
244308_at	0.0161	0.00377	3.03917	-2.39999	1.27989	LOC101927699	uncharacterized LOC101927699
225178_at	0.00684	0.00119	3.43869	-1.33218	1.27844	TTC14	tetratricopeptide repeat domain 14
222506_at	0.008	0.00147	3.36701	-1.52991	1.27836	LMBR1	limb development membrane protein 1
225945_at	0.000158	6.22e-06	5.05417	3.65712	1.27777	ZNF655	zinc finger protein 655
235198_at	0.00235	0.000268	3.9234	0.06733	1.2761	OSTM1	osteopetrosis associated transmembrane protein 1
229095_s_at	0.0106	0.00216	3.23596	-1.88465	1.27603	LOC100507334///LOC100288570///LIMS3-LOC440895///LOC440895	two pore channel 3 pseudogene///glycosylphosphatidylinositol anchor attachment protein 1 homolog (yeast) pseudogene///LIMS3-LOC440895 readthrough///two pore channel 3 pseudogene
229765_at	0.00481	0.000733	3.59978	-0.87873	1.27509	ZNF207	zinc finger protein 207
224833_at	0.00033	1.71e-05	4.76008	2.68945	1.27275	ETS1	ETS proto-oncogene 1, transcription factor
241621_at	0.00386	0.000538	3.70055	-0.58898	1.27272	SMCHD1	structural maintenance of chromosomes flexible hinge domain containing 1
227210_at	0.0014	0.000129	4.15097	0.75775	1.27096	SFMBT2	Scm-like with four mbt domains 2
225895_at	0.000619	4.18e-05	4.49401	1.83218	1.26889	SYNPO2	synaptopodin 2
225076_s_at	0.000182	7.56e-06	4.99786	3.47038	1.26856	ZNFX1	zinc finger NFX1-type containing 1
222508_s_at	0.00495	0.000761	3.58726	-0.91442	1.26742	ARGLU1	arginine and glutamate rich 1
235518_at	0.00119	0.000102	4.22247	0.97853	1.26721	SLC8A1	solute carrier family 8 member A1
223696_at	0.00568	0.000921	3.52439	-1.09248	1.26657	ARSD	arylsulfatase D
228788_at	0.00279	0.000341	3.84697	-0.16005	1.26639	YPEL1	yippee like 1
233329_s_at	0.00253	0.000299	3.88913	-0.03492	1.26599	KRCC1	lysine rich coiled-coil 1
225695_at	0.00116	9.87e-05	4.23411	1.01464	1.26496	SLC35F6	solute carrier family 35 member F6
234991_at	0.0175	0.00421	3.00033	-2.49912	1.26409	ZXDC	ZXD family zinc finger C
232079_s_at	0.00432	0.000631	3.64889	-0.73809	1.26118	NECTIN2	nectin cell adhesion molecule 2
232515_at	0.00872	0.00165	3.32799	-1.63648	1.25909	GPR75-ASB3///ASB3///GPR75	GPR75-ASB3 readthrough///ankyrin repeat and SOCS box containing 3///G protein-coupled receptor 75
239407_at	0.00138	0.000127	4.15698	0.77625	1.25878	PAXBP1-AS1	PAXBP1 antisense RNA 1
228382_at	0.000404	2.29e-05	4.67337	2.40803	1.25652	OTULIN	OTU deubiquitinase with linear linkage specificity
226270_at	0.00106	8.73e-05	4.27145	1.13078	1.25645	EXOC2	exocyst complex component 2
240105_at	0.00726	0.00129	3.41224	-1.40544	1.2564
239587_at	0.000135	5.05e-06	5.11433	3.85734	1.25479	TLR3	toll like receptor 3
239183_at	0.000851	6.49e-05	4.36148	1.41266	1.25447	ANGPTL1	angiopoietin like 1
224937_at	0.00189	0.000194	4.02486	0.37276	1.25267	PTGFRN	prostaglandin F2 receptor inhibitor
233976_at	0.00391	0.000549	3.6943	-0.60706	1.25168
232304_at	0.00675	0.00117	3.44498	-1.31471	1.25164	PELI1	pellino E3 ubiquitin protein ligase 1
227131_at	0.000744	5.44e-05	4.4151	1.58175	1.24921	MAP3K3	mitogen-activated protein kinase kinase kinase 3
224414_s_at	0.00145	0.000136	4.13575	0.71098	1.24883	CARD6	caspase recruitment domain family member 6
244464_at	0.00473	0.000716	3.60733	-0.85718	1.24861
229269_x_at	0.00104	8.53e-05	4.27872	1.15346	1.24697	SSBP4	single stranded DNA binding protein 4
239549_at	0.00283	0.000349	3.83987	-0.18108	1.24656
230462_at	0.00248	0.000292	3.8964	-0.01325	1.24565	NUMB	NUMB, endocytic adaptor protein
235026_at	0.0066	0.00113	3.45549	-1.28547	1.24559	C12orf66	chromosome 12 open reading frame 66
236215_at	0.0154	0.00355	3.06146	-2.3427	1.24537
227301_at	0.000451	2.67e-05	4.62804	2.26165	1.24458	CCT6P1///CCT6P3	chaperonin containing TCP1 subunit 6 pseudogene 1///chaperonin containing TCP1 subunit 6 pseudogene 3
230233_at	0.00231	0.000262	3.93049	0.08856	1.24446
228532_at	0.00147	0.000138	4.13092	0.69614	1.24443	C1orf162	chromosome 1 open reading frame 162
224606_at	0.000228	1.03e-05	4.90642	3.16855	1.24275	KLF6	Kruppel like factor 6
241838_at	0.00799	0.00147	3.36728	-1.52917	1.24035
243178_at	0.00391	0.000547	3.6955	-0.6036	1.24025
239175_at	0.0077	0.0014	3.38384	-1.48373	1.23934
242110_at	0.0267	0.00745	2.79019	-3.01991	1.23883
228577_x_at	0.00739	0.00132	3.40396	-1.42831	1.23867	ODF2L	outer dense fiber of sperm tails 2 like
222834_s_at	0.0052	0.000815	3.56461	-0.97876	1.23725	GNG12	G protein subunit gamma 12
223500_at	0.0278	0.00792	2.76682	-3.07616	1.23723	CPLX1	complexin 1
231875_at	0.0539	0.0192	2.42104	-3.86661	1.23521	KIF21A	kinesin family member 21A
239755_at	0.00194	0.000204	4.00926	0.32555	1.23498
223557_s_at	0.00845	0.00158	3.34228	-1.59752	1.23438	TMEFF2	transmembrane protein with EGF like and two follistatin like domains 2
228387_at	0.00122	0.000106	4.21288	0.94881	1.23391	LINC01355	long intergenic non-protein coding RNA 1355
239503_at	0.0201	0.00509	2.93083	-2.6743	1.2329	CASC10	cancer susceptibility candidate 10
231763_at	0.00268	0.000323	3.86435	-0.10856	1.23276	POLR3A	RNA polymerase III subunit A
231935_at	0.000472	2.84e-05	4.60952	2.20201	1.23202	ARPP21	cAMP regulated phosphoprotein 21
240652_at	0.00379	0.000525	3.70875	-0.5652	1.23201
225975_at	0.000385	2.13e-05	4.69437	2.47602	1.23098	PCDH18	protocadherin 18
232155_at	0.0223	0.00588	2.87813	-2.80521	1.23059	RNF213	ring finger protein 213
222808_at	0.011	0.00228	3.21728	-1.93447	1.22861	ALG13	ALG13, UDP-N-acetylglucosaminyltransferase subunit
232835_at	0.00103	8.46e-05	4.2812	1.16116	1.22798
240166_x_at	0.00155	0.000149	4.10666	0.62182	1.22754	TRMT10B	tRNA methyltransferase 10B
222583_s_at	0.00643	0.00109	3.4671	-1.25312	1.22676	NUP50	nucleoporin 50
223814_at	0.0166	0.00392	3.02535	-2.43536	1.22421	TRNT1	tRNA nucleotidyl transferase 1
226899_at	0.00566	0.000916	3.52598	-1.08801	1.22403	UNC5B	unc-5 netrin receptor B
242074_at	0.00132	0.000119	4.17668	0.83695	1.22328
223487_x_at	0.00199	0.000212	3.99749	0.28998	1.22231	GNB4	G protein subunit beta 4
231495_at	0.00675	0.00117	3.44541	-1.31351	1.22093
230728_at	0.00831	0.00155	3.35047	-1.57517	1.21952	FKBP14	FK506 binding protein 14
225045_at	0.0306	0.00894	2.72108	-3.18524	1.21941	CCDC88A	coiled-coil domain containing 88A
229243_at	0.00195	0.000206	4.00589	0.31537	1.21813
230241_at	0.00341	0.000453	3.75581	-0.42816	1.21802	TOR1AIP2	torsin 1A interacting protein 2
226959_at	0.00833	0.00155	3.34934	-1.57826	1.21788
232149_s_at	0.00806	0.00149	3.36364	-1.53916	1.21672	NSMAF	neutral sphingomyelinase activation associated factor
237006_at	0.00276	0.000337	3.85116	-0.14766	1.21665
225785_at	0.00232	0.000264	3.92834	0.08213	1.21415	REEP3	receptor accessory protein 3
226337_at	0.0015	0.000142	4.12146	0.66715	1.21331	GORAB	golgin, RAB6 interacting
222565_s_at	0.0233	0.00623	2.85696	-2.85733	1.21272	PRKD3	protein kinase D3
227399_at	0.00206	0.000224	3.98036	0.23831	1.21266	VGLL3	vestigial like family member 3
242059_at	0.00762	0.00138	3.3891	-1.46925	1.21258
223062_s_at	0.00429	0.000626	3.65137	-0.73094	1.21236	PSAT1	phosphoserine aminotransferase 1
228111_s_at	0.00378	0.000523	3.71004	-0.56145	1.2119	DNAH1	dynein axonemal heavy chain 1
242586_at	0.0055	0.000879	3.53963	-1.04949	1.21161	FSD1L	fibronectin type III and SPRY domain containing 1 like
227027_at	0.00258	0.000305	3.88236	-0.05506	1.21117	GFPT1	glutamine--fructose-6-phosphate transaminase 1
225595_at	0.00933	0.00182	3.29549	-1.72462	1.20986	CREBZF	CREB/ATF bZIP transcription factor
240238_at	0.00598	0.00099	3.50049	-1.15969	1.20933
232423_at	0.00444	0.000654	3.63688	-0.77258	1.20859	ARSD	arylsulfatase D
224847_at	0.000447	2.65e-05	4.63043	2.26938	1.20846	CDK6	cyclin dependent kinase 6
235338_s_at	0.00974	0.00192	3.2755	-1.77855	1.20829	SETDB2	SET domain bifurcated 2
230314_at	0.00034	1.79e-05	4.74607	2.64386	1.20818
244699_at	0.00987	0.00196	3.26974	-1.79406	1.20816	AHI1	Abelson helper integration site 1
230200_at	0.0174	0.00419	3.00177	-2.49547	1.20697	NSUN6	NOP2/Sun RNA methyltransferase family member 6
239982_at	0.00416	0.000598	3.66614	-0.68841	1.20632	LOC105378828	uncharacterized LOC105378828
242633_x_at	0.00672	0.00116	3.44761	-1.3074	1.20624	ZNF75A	zinc finger protein 75a
244447_at	0.0241	0.0065	2.84074	-2.89708	1.20576
236752_at	0.00323	0.000419	3.78113	-0.35406	1.20555
234728_s_at	0.00602	0.001	3.49587	-1.17263	1.20438	DHX35	DEAH-box helicase 35
229397_s_at	0.00559	0.0009	3.53202	-1.07096	1.20313	ARHGAP35	Rho GTPase activating protein 35
225520_at	0.00248	0.000292	3.8968	-0.01206	1.20289	LOC101928195///LOC100996643///MTHFD1L	methylenetetrahydrofolate dehydrogenase (NADP+ dependent) 1-like pseudogene///monofunctional C1-tetrahydrofolate synthase, mitochondrial-like///methylenetetrahydrofolate dehydrogenase (NADP+ dependent) 1-like
225308_s_at	0.00245	0.000286	3.90264	0.00533	1.20279	TANC1	tetratricopeptide repeat, ankyrin repeat and coiled-coil containing 1
227198_at	0.00776	0.00141	3.38051	-1.49289	1.20194	AFF3	AF4/FMR2 family member 3
240141_at	0.00702	0.00123	3.42796	-1.36194	1.20116
237963_x_at	0.00924	0.00179	3.29994	-1.71257	1.20041
242612_at	0.00862	0.00163	3.33273	-1.62357	1.1981
239516_at	0.00676	0.00117	3.44455	-1.31592	1.19735
236128_at	0.00456	0.00068	3.62423	-0.80885	1.19718	ZNF91	zinc finger protein 91
226181_at	0.000316	1.61e-05	4.77722	2.74531	1.19699	TUBE1	tubulin epsilon 1
229157_at	0.0204	0.00521	2.9229	-2.6941	1.19629	PRKAG2-AS1	PRKAG2 antisense RNA 1
224974_at	0.00481	0.000732	3.60037	-0.87704	1.19588	SUDS3	SDS3 homolog, SIN3A corepressor complex component
238039_at	0.00358	0.000484	3.7348	-0.48946	1.19571	SCAMP1-AS1	SCAMP1 antisense RNA 1
236620_at	0.00345	0.000462	3.74962	-0.44624	1.19559	RIF1	replication timing regulatory factor 1
243916_x_at	0.000593	3.94e-05	4.5118	1.88891	1.19495	UBLCP1	ubiquitin like domain containing CTD phosphatase 1
239965_at	0.00471	0.000712	3.60941	-0.85122	1.19484
224451_x_at	0.00399	0.000565	3.68495	-0.63412	1.19403	ARHGAP9	Rho GTPase activating protein 9
228351_at	0.00269	0.000324	3.86298	-0.11261	1.19352	HEATR1	HEAT repeat containing 1
229566_at	0.021	0.00541	2.90844	-2.73012	1.19279	WFDC21P	WAP four-disulfide core domain 21, pseudogene
225286_at	0.0012	0.000103	4.22032	0.97188	1.19265	ARSD	arylsulfatase D
236439_at	0.011	0.00226	3.22039	-1.9262	1.19245	LOC106146153	uncharacterized lncRNA LOC106146153
228714_at	0.00125	0.000109	4.20238	0.91633	1.19209	LOC101927027	uncharacterized LOC101927027
225984_at	0.00273	0.000331	3.85622	-0.13266	1.19202	PRKAA1	protein kinase AMP-activated catalytic subunit alpha 1
224793_s_at	0.00122	0.000106	4.21187	0.94568	1.1915	TGFBR1	transforming growth factor beta receptor 1
222609_s_at	0.0022	0.000245	3.95145	0.15139	1.19133	EXOSC1	exosome component 1
222526_at	0.00202	0.000217	3.9902	0.26798	1.19022	GATAD2A	GATA zinc finger domain containing 2A
240392_at	0.0595	0.0219	2.36712	-3.98249	1.19013	LOC105371920	uncharacterized LOC105371920
243159_x_at	0.0306	0.00897	2.71978	-3.18833	1.1879
225412_at	0.00335	0.000443	3.76351	-0.40564	1.1871	TMEM87B	transmembrane protein 87B
233039_at	0.0277	0.00786	2.76997	-3.0686	1.18678
230677_at	0.0186	0.00459	2.96877	-2.57902	1.18656	EXOC3L4	exocyst complex component 3 like 4
227077_at	0.000843	6.41e-05	4.3654	1.42498	1.18599	ZNF286B///ZNF286A	zinc finger protein 286B///zinc finger protein 286A
229728_at	0.00161	0.000156	4.0924	0.57824	1.18578
242343_x_at	0.00492	0.000755	3.59003	-0.90653	1.18532
235376_at	0.0191	0.00476	2.95561	-2.61217	1.18522
236355_s_at	0.00235	0.000269	3.92208	0.0634	1.18475
226695_at	0.000404	2.28e-05	4.67416	2.41058	1.18448	PRRX1	paired related homeobox 1
230192_at	0.00844	0.00158	3.34381	-1.59337	1.1838	TRIM13	tripartite motif containing 13
226146_at	0.00442	0.000652	3.63824	-0.76866	1.1811	HEIH	hepatocellular carcinoma up-regulated EZH2-associated long non-coding RNA
237216_at	0.0525	0.0185	2.43518	-3.83586	1.18067
235458_at	0.0208	0.00534	2.9132	-2.71829	1.17944	HAVCR2	hepatitis A virus cellular receptor 2
232417_x_at	0.00485	0.000741	3.59605	-0.88935	1.17935	ZDHHC11	zinc finger DHHC-type containing 11
233852_at	0.00239	0.000275	3.91509	0.0425	1.17829	POLH	DNA polymerase eta
223949_at	0.0292	0.00843	2.74346	-3.13203	1.17751	TMPRSS3	transmembrane protease, serine 3
232197_x_at	0.00952	0.00187	3.28622	-1.74967	1.17747	ARSB	arylsulfatase B
244579_at	0.0218	0.0057	2.88925	-2.77773	1.17742
231109_at	0.00578	0.000943	3.51655	-1.11454	1.17723
242498_x_at	0.00871	0.00165	3.32866	-1.63465	1.17677
235698_at	0.00245	0.000286	3.90253	0.00501	1.17515	ZFP90	ZFP90 zinc finger protein
229307_at	0.0289	0.0083	2.7494	-3.11785	1.17477	ANKRD28	ankyrin repeat domain 28
225296_at	0.00672	0.00116	3.44766	-1.30725	1.17287	ZNF317	zinc finger protein 317
236901_at	0.00181	0.000183	4.04371	0.42995	1.1727
225874_at	0.00334	0.000442	3.76428	-0.4034	1.1725	UBALD1	UBA like domain containing 1
241775_at	0.00924	0.00179	3.30011	-1.71213	1.17219
227705_at	0.00234	0.000267	3.92515	0.07258	1.1711	TCEAL7	transcription elongation factor A like 7
237554_at	0.0184	0.00452	2.9743	-2.56506	1.17089
238493_at	0.00187	0.000191	4.02937	0.38642	1.17036	ZNF506	zinc finger protein 506
229001_at	0.0142	0.0032	3.09844	-2.24702	1.1702	PPP1R3E	protein phosphatase 1 regulatory subunit 3E
225673_at	0.000903	7.07e-05	4.33563	1.33147	1.16798	MYADM	myeloid associated differentiation marker
238954_at	0.013	0.00284	3.13964	-2.13956	1.16722
242549_at	0.0123	0.00264	3.16625	-2.06965	1.16703	PRKD3	protein kinase D3
223802_s_at	0.00145	0.000135	4.13701	0.71486	1.16694	RBBP6	RB binding protein 6, ubiquitin ligase
225978_at	0.00222	0.000248	3.94764	0.13996	1.16677	RIMKLB	ribosomal modification protein rimK like family member B
230516_at	0.00995	0.00198	3.26599	-1.80415	1.16658	MALSU1	mitochondrial assembly of ribosomal large subunit 1
239274_at	0.00882	0.00168	3.32209	-1.65252	1.16586
222722_at	0.00506	0.000785	3.577	-0.94358	1.1654	OGN	osteoglycin
228258_at	0.0022	0.000245	3.95166	0.152	1.16477	TBC1D10C	TBC1 domain family member 10C
240890_at	0.00975	0.00193	3.27514	-1.77952	1.16302	LOC643733	caspase 4, apoptosis-related cysteine peptidase pseudogene
230069_at	0.00563	0.00091	3.52832	-1.08139	1.16123	SFXN1	sideroflexin 1
228949_at	0.00113	9.52e-05	4.24508	1.0487	1.16117	WLS	wntless Wnt ligand secretion mediator
241777_x_at	0.0377	0.0119	2.61191	-3.44013	1.16094
234033_at	0.00367	0.000502	3.7228	-0.52439	1.16075
242352_at	0.00821	0.00152	3.35568	-1.56093	1.15997	NIPBL	NIPBL, cohesin loading factor
226040_at	0.00537	0.000851	3.55067	-1.01826	1.15798	TRIM56	tripartite motif containing 56
230734_x_at	0.00115	9.81e-05	4.23582	1.01996	1.1564	STRN	striatin
234210_x_at	0.0191	0.00476	2.95522	-2.61315	1.15603	ACTR2	ARP2 actin related protein 2 homolog
244078_at	0.00302	0.000381	3.81145	-0.26495	1.15496
223567_at	0.025	0.00684	2.82226	-2.94218	1.15333	SEMA6B	semaphorin 6B
226804_at	0.00664	0.00114	3.45315	-1.29199	1.15194	FAM20A	family with sequence similarity 20 member A
227067_x_at	0.00334	0.000441	3.76484	-0.40177	1.15193	LOC101929796///LOC100996763///LOC100996717///NOTCH2NL///NOTCH2	notch homolog 2 N-terminal-like protein///notch homolog 2 N-terminal-like protein///notch homolog 2 N-terminal-like protein///notch 2 N-terminal like///notch 2
232883_at	0.0222	0.00584	2.88053	-2.79929	1.15185
229983_at	0.00542	0.000862	3.54645	-1.03021	1.15176	TIGD2	tigger transposable element derived 2
237426_at	0.00336	0.000445	3.7619	-0.41035	1.15168	SP100	SP100 nuclear antigen
236910_at	0.0234	0.00627	2.85419	-2.86414	1.15104	MRPL39	mitochondrial ribosomal protein L39
243462_s_at	0.00875	0.00166	3.32553	-1.64316	1.14782
241864_x_at	0.0119	0.00251	3.18346	-2.02422	1.14764
236471_at	0.0103	0.00208	3.24927	-1.84903	1.14718	NFE2L3	nuclear factor, erythroid 2 like 3
241869_at	0.00426	0.000619	3.65484	-0.72096	1.14709	APOL6	apolipoprotein L6
224025_s_at	0.00375	0.000519	3.71203	-0.55566	1.14585	ATG7	autophagy related 7
230047_at	0.0151	0.00346	3.06995	-2.32079	1.14549	ARHGAP42	Rho GTPase activating protein 42
243038_at	0.00586	0.000961	3.51023	-1.13234	1.1452	RBM43	RNA binding motif protein 43
225269_s_at	0.000695	4.97e-05	4.44239	1.66816	1.14509	RBMS1	RNA binding motif single stranded interacting protein 1
222620_s_at	0.000712	5.13e-05	4.43232	1.63624	1.14466	DNAJC1	DnaJ heat shock protein family (Hsp40) member C1
228177_at	0.00273	0.000331	3.85686	-0.13078	1.14454	CREBBP	CREB binding protein
226032_at	0.000381	2.09e-05	4.70032	2.49528	1.14452	CASP2	caspase 2
224791_at	0.00132	0.000119	4.17765	0.83994	1.14358	ASAP1	ArfGAP with SH3 domain, ankyrin repeat and PH domain 1
228607_at	0.000946	7.51e-05	4.31741	1.27436	1.14252	OAS2	2'-5'-oligoadenylate synthetase 2
228012_at	0.0134	0.00297	3.12432	-2.17965	1.14219	SNHG4///MATR3	small nucleolar RNA host gene 4///matrin 3
230071_at	0.00724	0.00128	3.41364	-1.40158	1.14156	SEPT11	septin 11
235575_at	0.0696	0.027	2.27899	-4.16744	1.14132
224358_s_at	0.0184	0.0045	2.97611	-2.56049	1.14125	MS4A7	membrane spanning 4-domains A7
236251_at	0.0019	0.000196	4.02119	0.36165	1.14065
230405_at	0.0012	0.000103	4.2202	0.97149	1.14017	C5orf56	chromosome 5 open reading frame 56
238311_at	0.0177	0.00428	2.99427	-2.5145	1.13835
226621_at	0.000673	4.75e-05	4.45598	1.71126	1.13806	OSMR	oncostatin M receptor
232174_at	0.00163	0.000159	4.0869	0.56144	1.13676
225501_at	0.000964	7.7e-05	4.30982	1.2506	1.13645	PHF6	PHD finger protein 6
228637_at	0.0221	0.00582	2.88173	-2.79632	1.13568	ZDHHC1	zinc finger DHHC-type containing 1
228595_at	0.00391	0.000547	3.69524	-0.60436	1.13526	HSD17B1	hydroxysteroid 17-beta dehydrogenase 1
231528_at	0.0017	0.000168	4.06909	0.50713	1.13521	LOC102725068	uncharacterized LOC102725068
238902_at	0.00273	0.000331	3.85648	-0.1319	1.13472
234196_at	0.00578	0.000942	3.51687	-1.11364	1.13428
222624_s_at	0.00371	0.00051	3.71791	-0.5386	1.13393	ZNF639	zinc finger protein 639
223343_at	0.00141	0.000131	4.14757	0.74729	1.13369	MS4A7	membrane spanning 4-domains A7
225473_at	0.00359	0.000484	3.73461	-0.49	1.13138	SOGA1	suppressor of glucose, autophagy associated 1
227117_at	0.00269	0.000325	3.86263	-0.11366	1.13074	XPOT	exportin for tRNA
235396_at	0.01	0.002	3.26204	-1.81477	1.13007	TANGO2	transport and golgi organization 2 homolog
225740_x_at	0.000645	4.45e-05	4.47563	1.77369	1.129	MDM4	MDM4, p53 regulator
228776_at	0.00519	0.000812	3.56596	-0.97495	1.12896	GJC1	gap junction protein gamma 1
223931_s_at	0.00365	0.000499	3.72466	-0.51896	1.12861	CHFR	checkpoint with forkhead and ring finger domains, E3 ubiquitin protein ligase
237198_at	0.0523	0.0184	2.43785	-3.83005	1.12808
225548_at	0.0232	0.00619	2.859	-2.85234	1.12765	SHROOM3	shroom family member 3
224098_at	0.0309	0.00908	2.71534	-3.19883	1.1269
200069_at	0.000547	3.51e-05	4.54597	1.99808	1.12592	SART3	squamous cell carcinoma antigen recognized by T-cells 3
225365_at	0.00135	0.000122	4.16847	0.81163	1.12585	ZDHHC20	zinc finger DHHC-type containing 20
227042_at	0.00681	0.00118	3.44048	-1.32721	1.12545	YDJC	YdjC homolog (bacterial)
228315_at	0.00331	0.000435	3.76945	-0.38828	1.12543	ZMAT3	zinc finger matrin-type 3
235652_at	0.0351	0.0108	2.64897	-3.35447	1.12532
240232_at	0.00967	0.0019	3.27925	-1.76846	1.12498
232914_s_at	0.000935	7.4e-05	4.3219	1.28843	1.12439	SYTL2	synaptotagmin like 2
243465_at	0.00059	3.91e-05	4.51399	1.89591	1.12402
233656_s_at	0.00158	0.000153	4.09975	0.60069	1.12394	VPS54	VPS54, GARP complex subunit
223393_s_at	0.00197	0.000209	4.00119	0.30115	1.1217	TSHZ3	teashirt zinc finger homeobox 3
241613_at	0.00661	0.00113	3.45517	-1.28637	1.12106
237868_x_at	0.0152	0.00349	3.06679	-2.32897	1.12066
224806_at	0.000724	5.25e-05	4.42555	1.61483	1.12043	TRIM25	tripartite motif containing 25
225685_at	0.00126	0.000111	4.19875	0.9051	1.12032	CDC42EP3	CDC42 effector protein 3
242136_x_at	0.009	0.00173	3.31286	-1.67756	1.12016	MGC70870	C-terminal binding protein 2 pseudogene
228819_at	0.0118	0.00247	3.18918	-2.00909	1.12003	TSPAN18	tetraspanin 18
231406_at	0.00736	0.00131	3.40546	-1.42418	1.11956	ORAI2	ORAI calcium release-activated calcium modulator 2
234952_s_at	0.00731	0.0013	3.40901	-1.41438	1.11836	PHRF1	PHD and ring finger domains 1
223047_at	0.000861	6.63e-05	4.35495	1.39214	1.11797	CMTM6	CKLF like MARVEL transmembrane domain containing 6
222869_s_at	0.02	0.00506	2.93291	-2.6691	1.11794	ELAC1	elaC ribonuclease Z 1
225136_at	0.00196	0.000207	4.00493	0.31247	1.11785	PLEKHA2	pleckstrin homology domain containing A2
227982_at	0.0117	0.00246	3.19018	-2.00644	1.11719	SEPSECS	Sep (O-phosphoserine) tRNA:Sec (selenocysteine) tRNA synthase
242431_at	0.00297	0.000373	3.81834	-0.24465	1.11618
225360_at	0.00344	0.000459	3.75171	-0.44015	1.11503	TRABD	TraB domain containing
243361_at	0.0572	0.0207	2.38992	-3.93376	1.11412	SREK1	splicing regulatory glutamic acid and lysine rich protein 1
242974_at	0.0036	0.000488	3.73246	-0.49628	1.11291	CD47	CD47 molecule
232210_at	0.00477	0.000724	3.60387	-0.86705	1.11242
244070_at	0.0218	0.00571	2.88921	-2.77783	1.11188	SYNE1	spectrin repeat containing nuclear envelope protein 1
229975_at	0.0209	0.00538	2.91067	-2.72458	1.11016	BMPR1B	bone morphogenetic protein receptor type 1B
235681_at	0.00556	0.000895	3.53384	-1.06582	1.11
229801_at	0.00596	0.000983	3.50262	-1.1537	1.10976	PROSER2	proline and serine rich 2
226910_at	0.00323	0.00042	3.78046	-0.35602	1.10974	COMMD2	COMM domain containing 2
227161_at	0.0101	0.00202	3.25846	-1.82439	1.10887	NOM1	nucleolar protein with MIF4G domain 1
234326_at	0.00756	0.00136	3.39264	-1.45951	1.10886
231773_at	0.00131	0.000117	4.18304	0.85655	1.10874	ANGPTL1	angiopoietin like 1
231874_at	0.0176	0.00424	2.99747	-2.50639	1.10774	FAM126B	family with sequence similarity 126 member B
238036_at	0.0035	0.00047	3.74433	-0.46169	1.10774	SHE	Src homology 2 domain containing E
243788_at	0.0247	0.00674	2.82754	-2.92931	1.10765
226392_at	0.00237	0.000272	3.91876	0.05347	1.10656	RASA2	RAS p21 protein activator 2
228085_at	0.00539	0.000856	3.54877	-1.02365	1.10636	MMP25-AS1	MMP25 antisense RNA 1
237239_at	0.00654	0.00112	3.4596	-1.27404	1.10608
226582_at	0.00362	0.000492	3.72944	-0.50508	1.10606	LOC400043	uncharacterized LOC400043
231281_at	0.0239	0.00644	2.8445	-2.88787	1.10597
226254_s_at	0.00119	0.000103	4.22096	0.97384	1.10583	CFAP97	cilia and flagella associated protein 97
236034_at	0.00657	0.00112	3.45788	-1.27881	1.10517	ANGPT2	angiopoietin 2
229138_at	0.00252	0.000296	3.89162	-0.02751	1.10463	PARP11	poly(ADP-ribose) polymerase family member 11
228946_at	0.0038	0.000528	3.70665	-0.57128	1.10316	INTU	inturned planar cell polarity protein
225355_at	0.00294	0.000368	3.82267	-0.23187	1.10311	NEURL1B	neuralized E3 ubiquitin protein ligase 1B
224893_at	0.0113	0.00236	3.20556	-1.96564	1.10272	ATL3	atlastin GTPase 3
226329_s_at	0.0023	0.000261	3.93141	0.09132	1.10257	MITD1	microtubule interacting and trafficking domain containing 1
225186_at	0.0123	0.00265	3.16424	-2.07494	1.10241	RAPH1	Ras association (RalGDS/AF-6) and pleckstrin homology domains 1
231901_at	0.0109	0.00222	3.22583	-1.91168	1.10166	C19orf52	chromosome 19 open reading frame 52
232997_at	0.0132	0.00289	3.13442	-2.15322	1.10123
228346_at	0.00755	0.00136	3.39336	-1.45754	1.10057	ZNF844	zinc finger protein 844
224909_s_at	0.00618	0.00104	3.48397	-1.20599	1.10008	PREX1	phosphatidylinositol-3,4,5-trisphosphate dependent Rac exchange factor 1
223395_at	0.00456	0.000679	3.62459	-0.80781	1.09993	ABI3BP	ABI family member 3 binding protein
237895_at	0.0132	0.0029	3.13313	-2.15661	1.09984
227894_at	0.00296	0.000372	3.81974	-0.24052	1.0987	WDR90	WD repeat domain 90
233387_s_at	0.049	0.0168	2.47338	-3.75215	1.09859	PCNT	pericentrin
225872_at	0.00253	0.000298	3.8899	-0.03261	1.09831	SLC35F5	solute carrier family 35 member F5
243765_at	0.00845	0.00158	3.34312	-1.59525	1.09819
230391_at	0.00424	0.000615	3.65734	-0.71379	1.09802	CD84	CD84 molecule
226347_at	0.00241	0.00028	3.91001	0.02733	1.09768
231835_at	0.00596	0.000985	3.50214	-1.15505	1.09669	FAM213B	family with sequence similarity 213 member B
229311_at	0.027	0.00758	2.7838	-3.03532	1.09652	GKAP1	G kinase anchoring protein 1
233917_s_at	0.00755	0.00136	3.3935	-1.45715	1.0964	MOV10	Mov10 RISC complex RNA helicase
231963_at	0.0122	0.00261	3.16955	-2.06094	1.09552	ANKRD33B	ankyrin repeat domain 33B
227038_at	0.00333	0.000438	3.76717	-0.39495	1.09551	SGMS2	sphingomyelin synthase 2
226475_at	0.00828	0.00154	3.35218	-1.57051	1.09537	FAM118A	family with sequence similarity 118 member A
244406_at	0.0156	0.0036	3.0557	-2.35753	1.09465	ZNF625-ZNF20///ZNF625	ZNF625-ZNF20 readthrough (NMD candidate)///zinc finger protein 625
227601_at	0.00584	0.000956	3.51205	-1.12721	1.09398	METTL14	methyltransferase like 14
240440_at	0.0076	0.00137	3.39041	-1.46564	1.09364	NPL	N-acetylneuraminate pyruvate lyase
236094_at	0.00779	0.00142	3.37857	-1.4982	1.09362	TCF7L2	transcription factor 7 like 2
236358_at	0.0166	0.00391	3.02625	-2.43306	1.0936
230962_at	0.0177	0.0043	2.99233	-2.51943	1.09346	DCLK1	doublecortin like kinase 1
224618_at	0.00191	0.000198	4.01931	0.35594	1.09327	PTBP3	polypyrimidine tract binding protein 3
224436_s_at	0.00248	0.000291	3.89786	-0.00891	1.09281	NIPSNAP3A	nipsnap homolog 3A
240061_at	0.00761	0.00138	3.38936	-1.46855	1.09131
223363_at	0.00843	0.00157	3.34446	-1.59159	1.09077	PSMG3	proteasome assembly chaperone 3
232628_at	0.00841	0.00157	3.34533	-1.58921	1.09019
244548_at	0.0219	0.00573	2.88764	-2.78172	1.08855
241620_at	0.0063	0.00107	3.4755	-1.22967	1.08811	SMCHD1	structural maintenance of chromosomes flexible hinge domain containing 1
229850_at	0.00148	0.00014	4.12743	0.68546	1.08801	KDSR	3-ketodihydrosphingosine reductase
238718_at	0.014	0.00313	3.10558	-2.22848	1.08793
227062_at	0.0602	0.0222	2.36052	-3.99654	1.08747	MIR612///NEAT1	microRNA 612///nuclear paraspeckle assembly transcript 1 (non-protein coding)
225541_at	0.00277	0.000337	3.85054	-0.14951	1.08722	RPL22L1	ribosomal protein L22 like 1
225831_at	0.00755	0.00136	3.39312	-1.4582	1.08597	LUZP1	leucine zipper protein 1
222877_at	0.0132	0.00291	3.13157	-2.16068	1.08582	NRP2	neuropilin 2
229711_s_at	0.000774	5.74e-05	4.39866	1.52982	1.08478	MDM2	MDM2 proto-oncogene
237246_at	0.0727	0.0286	2.2547	-4.21742	1.08478
224225_s_at	0.0138	0.00308	3.11188	-2.21207	1.08426	ETV7	ETS variant 7
223985_at	0.0533	0.0189	2.4277	-3.85215	1.08373	FSD1L	fibronectin type III and SPRY domain containing 1 like
239404_at	0.00872	0.00165	3.32768	-1.63732	1.08115
235444_at	0.00211	0.000233	3.96807	0.20131	1.08084	FOXP1	forkhead box P1
222472_at	0.000906	7.1e-05	4.33423	1.32708	1.08083	AFTPH	aftiphilin
227586_at	0.000847	6.45e-05	4.36365	1.41947	1.08012	TMEM170A	transmembrane protein 170A
244011_at	0.00936	0.00182	3.29399	-1.72867	1.07979	PPM1K	protein phosphatase, Mg2+/Mn2+ dependent 1K
235213_at	0.0143	0.00324	3.09315	-2.26077	1.07869	ITPKB	inositol-trisphosphate 3-kinase B
223391_at	0.00191	0.000198	4.0194	0.35623	1.07839	SGPP1	sphingosine-1-phosphate phosphatase 1
232384_s_at	0.0377	0.0119	2.61165	-3.44074	1.07806	LOC101927272	uncharacterized LOC101927272
230422_at	0.00363	0.000495	3.72749	-0.51075	1.0776	FPR3	formyl peptide receptor 3
227220_at	0.00663	0.00114	3.4534	-1.2913	1.07609	NFXL1	nuclear transcription factor, X-box binding like 1
231431_s_at	0.00382	0.000532	3.70447	-0.57759	1.07607	INAFM2	InaF motif containing 2
230270_at	0.00268	0.000323	3.86409	-0.10933	1.07447	PRPF38B	pre-mRNA processing factor 38B
230399_at	0.0191	0.00475	2.95592	-2.6114	1.07412
244826_at	0.00354	0.000476	3.73999	-0.47433	1.07342
228928_x_at	0.00385	0.000536	3.70196	-0.58488	1.07325	BANP	BTG3 associated nuclear protein
228026_at	0.00137	0.000125	4.16078	0.78793	1.0723	SIKE1	suppressor of IKBKE 1
223303_at	0.00548	0.000875	3.54128	-1.04482	1.07226	FERMT3	fermitin family member 3
227280_s_at	0.00979	0.00194	3.27331	-1.78447	1.07205	CCNYL1	cyclin Y like 1
222691_at	0.00105	8.62e-05	4.27532	1.14284	1.07135	SLC35B3	solute carrier family 35 member B3
229098_s_at	0.0169	0.00404	3.01499	-2.4618	1.07118	C5orf24	chromosome 5 open reading frame 24
241884_at	0.042	0.0137	2.55531	-3.56918	1.06869
238297_at	0.0169	0.00402	3.01613	-2.45888	1.06702
225297_at	0.00259	0.000307	3.88046	-0.06071	1.06624	HAUS1	HAUS augmin like complex subunit 1
225789_at	0.00305	0.000386	3.80725	-0.2773	1.06619	AGAP3	ArfGAP with GTPase domain, ankyrin repeat and PH domain 3
233290_at	0.0147	0.00334	3.08283	-2.28751	1.06547
238953_at	0.0251	0.00686	2.82083	-2.94564	1.06506	SP2-AS1	SP2 antisense RNA 1
228593_at	0.023	0.00612	2.86312	-2.84221	1.06502	MTMR9LP	myotubularin related protein 9-like, pseudogene
224996_at	0.00291	0.000364	3.82637	-0.22096	1.06475	ASPH	aspartate beta-hydroxylase
236277_at	0.0412	0.0133	2.56634	-3.54421	1.06414	PAK3	p21 (RAC1) activated kinase 3
225234_at	0.00331	0.000434	3.76962	-0.38779	1.06392	CBL	Cbl proto-oncogene
226638_at	0.00364	0.000497	3.72658	-0.5134	1.06353	ARHGAP23	Rho GTPase activating protein 23
242594_at	0.0533	0.0189	2.42721	-3.85321	1.06246	BOD1L1	biorientation of chromosomes in cell division 1 like 1
232365_at	0.0111	0.00229	3.21523	-1.93994	1.06147	SIAH1	siah E3 ubiquitin protein ligase 1
240621_at	0.00671	0.00116	3.44838	-1.30526	1.06141
238614_x_at	0.00643	0.00109	3.46687	-1.25376	1.06074	ZNF430	zinc finger protein 430
230688_at	0.0113	0.00236	3.20549	-1.96583	1.06049
235852_at	0.0236	0.00634	2.85012	-2.87413	1.05999	STON2	stonin 2
227223_at	0.0178	0.00432	2.99033	-2.52451	1.05932	RBM39	RNA binding motif protein 39
225857_s_at	0.00851	0.0016	3.33873	-1.60722	1.05922	SNHG17	small nucleolar RNA host gene 17
243366_s_at	0.0141	0.00316	3.10276	-2.23581	1.05773	ITGA4	integrin subunit alpha 4
242618_at	0.0409	0.0132	2.57015	-3.53555	1.05709	HCG18	HLA complex group 18 (non-protein coding)
239237_at	0.0057	0.000926	3.52254	-1.09768	1.0551	TRG-AS1	T cell receptor gamma locus antisense RNA 1
239406_at	0.0067	0.00115	3.44981	-1.30128	1.0546	ZSCAN9	zinc finger and SCAN domain containing 9
230590_at	0.00649	0.00111	3.46267	-1.26546	1.05426
241788_x_at	0.0124	0.00268	3.16054	-2.08469	1.05326
225040_s_at	0.00968	0.0019	3.27904	-1.76902	1.0527	RPE	ribulose-5-phosphate-3-epimerase
225758_s_at	0.0149	0.00342	3.07477	-2.30837	1.0517	TUBGCP6	tubulin gamma complex associated protein 6
238970_at	0.0135	0.00301	3.11995	-2.19105	1.05131
224044_at	0.0582	0.0212	2.37998	-3.95504	1.05109	RHOT1	ras homolog family member T1
229936_at	0.00736	0.00131	3.40583	-1.42316	1.05104	GFRA3	GDNF family receptor alpha 3
244581_at	0.032	0.00952	2.69694	-3.24226	1.05077	ZBTB20	zinc finger and BTB domain containing 20
237133_at	0.0469	0.0159	2.49707	-3.69971	1.05004
235241_at	0.00222	0.000248	3.9476	0.13983	1.04992	SLC38A9	solute carrier family 38 member 9
229813_x_at	0.00289	0.000359	3.83111	-0.20697	1.04991	DAZAP1	DAZ associated protein 1
232648_at	0.0176	0.00426	2.99556	-2.51122	1.04982	PSMA3	proteasome subunit alpha 3
226114_at	0.005	0.000772	3.58278	-0.92715	1.04913	ZNF436	zinc finger protein 436
233376_at	0.00988	0.00196	3.26907	-1.79586	1.04811
224713_at	0.00702	0.00123	3.42752	-1.36317	1.04775	NIFK	nucleolar protein interacting with the FHA domain of MKI67
232068_s_at	0.0209	0.00539	2.90985	-2.72662	1.04764	TLR4	toll like receptor 4
225291_at	0.00316	0.000407	3.79094	-0.32527	1.04742	PNPT1	polyribonucleotide nucleotidyltransferase 1
235355_at	0.0254	0.00697	2.81504	-2.95974	1.04697	CSRNP3	cysteine and serine rich nuclear protein 3
239629_at	0.0129	0.0028	3.14535	-2.12458	1.04685	CFLAR	CASP8 and FADD like apoptosis regulator
235740_at	0.0285	0.00816	2.7558	-3.10255	1.0466	MCTP1	multiple C2 and transmembrane domain containing 1
224810_s_at	0.0024	0.000277	3.91267	0.03527	1.04652	ANKRD13A	ankyrin repeat domain 13A
227410_at	0.00207	0.000225	3.97904	0.23433	1.04619	FAM43A	family with sequence similarity 43 member A
235811_at	0.0265	0.00738	2.79353	-3.01185	1.04614
225258_at	0.00533	0.000842	3.55398	-1.00889	1.045	FBLIM1	filamin binding LIM protein 1
227107_at	0.00468	0.000705	3.61261	-0.8421	1.0447	PANX1	pannexin 1
235280_at	0.041	0.0133	2.56861	-3.53906	1.04369	POLR1A	RNA polymerase I subunit A
223195_s_at	0.00526	0.000826	3.56033	-0.9909	1.04142	SESN2	sestrin 2
232901_at	0.0113	0.00235	3.20669	-1.96264	1.04078	RARS2	arginyl-tRNA synthetase 2, mitochondrial
231927_at	0.0103	0.00207	3.25056	-1.84556	1.04044	ATF6	activating transcription factor 6
229947_at	0.0239	0.00645	2.84398	-2.88917	1.04019	PI15	peptidase inhibitor 15
227904_at	0.0033	0.000431	3.77198	-0.38086	1.0393	AZI2	5-azacytidine induced 2
231852_at	0.0256	0.00706	2.81011	-2.9717	1.03903	ERI1	exoribonuclease 1
236907_at	0.0165	0.00389	3.0284	-2.42754	1.03894
226300_at	0.00351	0.00047	3.74401	-0.46263	1.0389	MED19	mediator complex subunit 19
225047_at	0.0225	0.00596	2.87333	-2.81705	1.03759	NUP58	nucleoporin 58
231644_at	0.00541	0.000859	3.54744	-1.0274	1.03675
237492_at	0.0189	0.00468	2.9619	-2.59634	1.03631
225639_at	0.00877	0.00167	3.32463	-1.6456	1.03606	SKAP2	src kinase associated phosphoprotein 2
237561_x_at	0.0117	0.00244	3.19283	-1.99942	1.03481
224800_at	0.00209	0.000228	3.97393	0.21895	1.03448	WDFY1	WD repeat and FYVE domain containing 1
231173_at	0.0848	0.0353	2.16431	-4.39957	1.03428	PYROXD1	pyridine nucleotide-disulphide oxidoreductase domain 1
225060_at	0.00408	0.000581	3.67536	-0.66182	1.03412	LRP11	LDL receptor related protein 11
226054_at	0.0077	0.0014	3.38414	-1.4829	1.03334	BRD4	bromodomain containing 4
227266_s_at	0.00772	0.00141	3.38254	-1.48728	1.0325	FYB	FYN binding protein
227574_at	0.00452	0.000671	3.62873	-0.79594	1.03216	OBSL1	obscurin like 1
227833_s_at	0.00344	0.00046	3.75141	-0.44103	1.03196	MBD6	methyl-CpG binding domain protein 6
227029_at	0.00344	0.000458	3.75263	-0.43746	1.0313	LOC101927178///FAM177A1	uncharacterized LOC101927178///family with sequence similarity 177 member A1
228521_s_at	0.0112	0.00231	3.21182	-1.949	1.03111	MIA-RAB4B///RAB4B	MIA-RAB4B readthrough (NMD candidate)///RAB4B, member RAS oncogene family
224617_at	0.00118	0.000101	4.22671	0.99168	1.03092	PTBP3	polypyrimidine tract binding protein 3
232160_s_at	0.0305	0.00892	2.72202	-3.18302	1.03056	TNIP2	TNFAIP3 interacting protein 2
224298_s_at	0.0134	0.00295	3.1262	-2.17471	1.03017	UBAC2	UBA domain containing 2
243236_at	0.0153	0.00353	3.06262	-2.3397	1.03013
224227_s_at	0.05	0.0173	2.46255	-3.77598	1.02975	BDP1	B double prime 1, subunit of RNA polymerase III transcription initiation factor IIIB
223484_at	0.071	0.0277	2.2683	-4.18948	1.02904	C15orf48	chromosome 15 open reading frame 48
226711_at	0.00294	0.000367	3.82356	-0.22925	1.02884	FOXN2	forkhead box N2
232081_at	0.0231	0.00615	2.86152	-2.84614	1.02876	ABCG1	ATP binding cassette subfamily G member 1
224564_s_at	0.00437	0.000643	3.64283	-0.7555	1.02849	RTN3	reticulon 3
225829_at	0.023	0.00612	2.86316	-2.8421	1.02834	PDZD8	PDZ domain containing 8
225496_s_at	0.00608	0.00102	3.49196	-1.18362	1.02802	SYTL2	synaptotagmin like 2
224949_at	0.00589	0.000968	3.50774	-1.13932	1.02744	YIPF5	Yip1 domain family member 5
226677_at	0.00283	0.000349	3.84003	-0.18058	1.02695	ZNF521	zinc finger protein 521
235003_at	0.0308	0.00904	2.71671	-3.19559	1.02681	UHMK1	U2AF homology motif (UHM) kinase 1
227252_at	0.012	0.00256	3.1766	-2.04234	1.02659	LRP10	LDL receptor related protein 10
222911_s_at	0.0132	0.0029	3.13295	-2.15707	1.02644	CXorf36	chromosome X open reading frame 36
238649_at	0.0368	0.0115	2.6242	-3.41182	1.026	PITPNC1	phosphatidylinositol transfer protein, cytoplasmic 1
243049_at	0.00695	0.00121	3.43194	-1.35091	1.02576
231059_x_at	0.00634	0.00108	3.47286	-1.23704	1.02565	SCAND1	SCAN domain containing 1
238890_at	0.0304	0.00889	2.72311	-3.18042	1.02548	BRWD1	bromodomain and WD repeat domain containing 1
227517_s_at	0.00211	0.000232	3.96872	0.20328	1.02543	SNORD77///SNORD76///SNORD74///GAS5///SNORD44///SNORD47///SNORD80///SNORD79///SNORD81	small nucleolar RNA, C/D box 77///small nucleolar RNA, C/D box 76///small nucleolar RNA, C/D box 74///growth arrest specific 5 (non-protein coding)///small nucleolar RNA, C/D box 44///small nucleolar RNA, C/D box 47///small nucleolar RNA, C/D box 80///small nucleolar RNA, C/D box 79///small nucleolar RNA, C/D box 81
225436_at	0.028	0.00797	2.7647	-3.08125	1.02541	ABHD17C	abhydrolase domain containing 17C
223542_at	0.00916	0.00177	3.30433	-1.70068	1.02482	SLF1	SMC5-SMC6 complex localization factor 1
223000_s_at	0.00189	0.000195	4.02362	0.36901	1.02469	F11R	F11 receptor
234141_s_at	0.022	0.00577	2.88498	-2.78829	1.02467	LOC286059	tumor necrosis factor receptor superfamily member 10d, decoy with truncated death domain pseudogene
232458_at	0.0181	0.00442	2.98228	-2.54487	1.02444	COL3A1	collagen type III alpha 1 chain
244473_at	0.0144	0.00327	3.09014	-2.26858	1.0243
238735_at	0.0181	0.00442	2.98265	-2.54395	1.02401
223068_at	0.00362	0.000494	3.72849	-0.50783	1.0232	EML4	echinoderm microtubule associated protein like 4
229597_s_at	0.00884	0.00169	3.32096	-1.65558	1.0225	WDFY4	WDFY family member 4
225318_at	0.00101	8.17e-05	4.29165	1.19379	1.0223	WHSC1L1	Wolf-Hirschhorn syndrome candidate 1-like 1
224952_at	0.00497	0.000768	3.58451	-0.92223	1.02196	TANC2	tetratricopeptide repeat, ankyrin repeat and coiled-coil containing 2
239735_at	0.0239	0.00646	2.84311	-2.89129	1.02023
232666_at	0.00616	0.00104	3.48511	-1.20279	1.02008	OAS3	2'-5'-oligoadenylate synthetase 3
228929_at	0.0331	0.00998	2.67886	-3.28472	1.01997	DNASE1	deoxyribonuclease 1
226034_at	0.0229	0.00609	2.86501	-2.83756	1.01989	DUSP4	dual specificity phosphatase 4
242983_at	0.0163	0.00383	3.03357	-2.41432	1.0195
235742_at	0.0126	0.00273	3.15379	-2.10242	1.01912	RHOC	ras homolog family member C
226184_at	0.00432	0.000631	3.64858	-0.73898	1.01889	FMNL2	formin like 2
229694_at	0.0322	0.00961	2.69347	-3.25043	1.01884	WDR11	WD repeat domain 11
224992_s_at	0.0198	0.00501	2.93689	-2.65914	1.01873	CMIP	c-Maf inducing protein
223077_at	0.00205	0.000222	3.98248	0.24471	1.01835	TMOD3	tropomodulin 3
236193_at	0.0439	0.0146	2.53094	-3.62408	1.01747	HIST1H2BC	histone cluster 1, H2bc
224396_s_at	0.0158	0.00367	3.04932	-2.37393	1.01663	ASPN	asporin
236322_at	0.0293	0.00849	2.74074	-3.13853	1.01662
243299_at	0.0457	0.0153	2.51138	-3.66786	1.01549
223295_s_at	0.00196	0.000208	4.00374	0.30886	1.01542	LUC7L	LUC7 like
243542_at	0.0624	0.0233	2.34004	-4.03992	1.01436	PREPL	prolyl endopeptidase-like
223176_at	0.00306	0.00039	3.80393	-0.28708	1.01379	KCTD20	potassium channel tetramerization domain containing 20
229163_at	0.0117	0.00246	3.18981	-2.00741	1.01292	CAMK2N1	calcium/calmodulin dependent protein kinase II inhibitor 1
227052_at	0.00798	0.00147	3.36812	-1.52687	1.01228	SMIM14	small integral membrane protein 14
236109_at	0.0584	0.0213	2.37756	-3.96023	1.01209
239027_at	0.0202	0.00515	2.92651	-2.68509	1.01199	DOCK8	dedicator of cytokinesis 8
224920_x_at	0.0144	0.00326	3.09156	-2.26489	1.01143	MYADM	myeloid associated differentiation marker
231871_at	0.02	0.00506	2.93342	-2.66783	1.01115	GPR180	G protein-coupled receptor 180
236168_at	0.012	0.00254	3.17991	-2.03359	1.00924
235526_at	0.0293	0.00847	2.74166	-3.13632	1.00898	SOX6	SRY-box 6
224232_s_at	0.0152	0.0035	3.0666	-2.32946	1.00849	PRELID1	PRELI domain containing 1
227305_s_at	0.00213	0.000235	3.96518	0.19263	1.0077	SMCR8	Smith-Magenis syndrome chromosome region, candidate 8
225912_at	0.00184	0.000188	4.03488	0.40314	1.00632	TP53INP1	tumor protein p53 inducible nuclear protein 1
236262_at	0.00567	0.000918	3.5254	-1.08962	1.00622	MMRN2	multimerin 2
228471_at	0.0152	0.00349	3.06705	-2.32828	1.00617	ANKRD44	ankyrin repeat domain 44
244753_at	0.0192	0.00477	2.95439	-2.61524	1.00615
236224_at	0.0337	0.0102	2.66937	-3.30695	1.00586	RIT1	Ras like without CAAX 1
228724_at	0.0146	0.00333	3.0842	-2.28396	1.00585	TTLL7	tubulin tyrosine ligase like 7
228115_at	0.0074	0.00132	3.40297	-1.43105	1.00523	GAREM1	GRB2 associated regulator of MAPK1 subtype 1
224714_at	0.00211	0.000231	3.96978	0.20648	1.00426	NIFK	nucleolar protein interacting with the FHA domain of MKI67
236487_at	0.0085	0.0016	3.33902	-1.60643	1.00419	LOC101927137///SCLT1	uncharacterized LOC101927137///sodium channel and clathrin linker 1
224496_s_at	0.0348	0.0107	2.65296	-3.3452	1.00328	TMEM107	transmembrane protein 107
235601_at	0.00448	0.000663	3.6325	-0.78515	1.00315
229732_at	0.0236	0.00634	2.85043	-2.87337	1.00252	ZNF823	zinc finger protein 823
241897_at	0.0193	0.00484	2.94977	-2.62684	1.00223
227156_at	0.0198	0.00501	2.93698	-2.65892	1.00092	CASK	calcium/calmodulin dependent serine protein kinase
234985_at	0.00555	0.000892	3.53503	-1.06247	1.00042	LDLRAD3	low density lipoprotein receptor class A domain containing 3
227921_at	0.00941	0.00184	3.29159	-1.73515	1.00038	LOC105379499///FLJ45482	uncharacterized LOC105379499///uncharacterized LOC645566
223059_s_at	0.00345	0.000461	3.75018	-0.44461	0.999833	FAM107B	family with sequence similarity 107 member B
232889_at	0.00602	0.001	3.49581	-1.17281	0.999379
239266_at	0.0118	0.00248	3.18773	-2.01293	0.999346
224978_s_at	0.0164	0.00388	3.02959	-2.42451	0.999001	USP36	ubiquitin specific peptidase 36
230223_at	0.054	0.0192	2.42046	-3.86787	0.998947	CINP	cyclin dependent kinase 2 interacting protein
227379_at	0.00893	0.00171	3.31684	-1.66678	0.997981	MBOAT1	membrane bound O-acyltransferase domain containing 1
234157_at	0.0288	0.00825	2.75143	-3.11301	0.997888
227438_at	0.0277	0.00787	2.7694	-3.06996	0.997531	ALPK1	alpha kinase 1
223580_at	0.0358	0.0111	2.63846	-3.37886	0.996183	SPSB2	splA/ryanodine receptor domain and SOCS box containing 2
233020_at	0.0263	0.0073	2.79755	-3.00213	0.996139	SEC22B	SEC22 homolog B, vesicle trafficking protein (gene/pseudogene)
227884_at	0.0135	0.00301	3.12005	-2.19077	0.996069	TAF15	TATA-box binding protein associated factor 15
244387_at	0.0176	0.00426	2.99609	-2.50989	0.995183
226663_at	0.00562	0.000907	3.52951	-1.07804	0.994436	ANKRD10-IT1	ANKRD10 intronic transcript 1
239487_at	0.0231	0.00615	2.86135	-2.84656	0.994418
232945_at	0.0731	0.0288	2.25167	-4.22363	0.994086	PUS10	pseudouridylate synthase 10
238119_at	0.0179	0.00437	2.98674	-2.5336	0.993147
229620_at	0.0234	0.00627	2.85464	-2.86303	0.993012	SEPP1	selenoprotein P, plasma, 1
227632_at	0.0232	0.00619	2.85887	-2.85266	0.992806	TBC1D24	TBC1 domain family member 24
240572_s_at	0.0257	0.00709	2.80836	-2.97594	0.992429	LOC374443	C-type lectin domain family 2 member D pseudogene
225655_at	0.0877	0.0369	2.14411	-4.43942	0.992375	UHRF1	ubiquitin like with PHD and ring finger domains 1
239597_at	0.00916	0.00177	3.30421	-1.70101	0.992128
229997_at	0.0348	0.0107	2.65342	-3.34414	0.991952	VANGL1	VANGL planar cell polarity protein 1
227346_at	0.0176	0.00424	2.99714	-2.50723	0.991878	IKZF1	IKAROS family zinc finger 1
225231_at	0.00265	0.000316	3.87092	-0.08907	0.991399	CBL	Cbl proto-oncogene
227409_at	0.051	0.0178	2.45195	-3.79924	0.991379	PPP1R3E	protein phosphatase 1 regulatory subunit 3E
226965_at	0.00232	0.000265	3.92739	0.07929	0.99103	DENND6A	DENN domain containing 6A
236145_at	0.0243	0.0066	2.83536	-2.91024	0.990479
241470_x_at	0.0515	0.018	2.44587	-3.81255	0.990442	RASSF9	Ras association domain family member 9
228582_x_at	0.0476	0.0162	2.48777	-3.72035	0.990345	MALAT1	metastasis associated lung adenocarcinoma transcript 1 (non-protein coding)
228333_at	0.00193	0.000202	4.01304	0.33699	0.989254	ZEB2	zinc finger E-box binding homeobox 2
233936_s_at	0.00307	0.000391	3.80317	-0.28932	0.988986	GGNBP2	gametogenetin binding protein 2
226100_at	0.00269	0.000325	3.86268	-0.1135	0.988847	KMT2E	lysine methyltransferase 2E
242337_at	0.00651	0.00111	3.46176	-1.26802	0.988439
223657_at	0.0528	0.0186	2.4327	-3.84128	0.988428	FAM167B	family with sequence similarity 167 member B
223261_at	0.0108	0.00221	3.22708	-1.90835	0.988187	POLK	DNA polymerase kappa
232632_at	0.0155	0.00357	3.05891	-2.34926	0.988035
229220_x_at	0.00284	0.000351	3.83813	-0.18621	0.987926	NOM1	nucleolar protein with MIF4G domain 1
225026_at	0.0116	0.00241	3.19706	-1.98819	0.9874	CHD6	chromodomain helicase DNA binding protein 6
233811_at	0.0217	0.00568	2.89102	-2.77336	0.986814	RIN2	Ras and Rab interactor 2
222764_at	0.028	0.00798	2.76404	-3.08282	0.986467	ASRGL1	asparaginase like 1
227943_at	0.0143	0.00322	3.09564	-2.2543	0.986038
238146_at	0.018	0.00438	2.98577	-2.53605	0.985893
230819_at	0.021	0.00544	2.90691	-2.73392	0.985371	C2CD4C	C2 calcium dependent domain containing 4C
235532_at	0.0459	0.0154	2.50882	-3.67358	0.984639
242146_at	0.0101	0.00201	3.25995	-1.82037	0.983769	SNRPA1	small nuclear ribonucleoprotein polypeptide A'
240094_at	0.0188	0.00465	2.96398	-2.59109	0.983425
228121_at	0.00794	0.00146	3.3709	-1.51924	0.983366	TGFB2	transforming growth factor beta 2
232140_at	0.0138	0.00307	3.1125	-2.21048	0.98316	FRG1HP	FSHD region gene 1 family member H, pseudogene
226398_s_at	0.0195	0.00489	2.94536	-2.6379	0.982091	FRA10AC1	fragile site, folic acid type, rare, fra(10)(q23.3) or fra(10)(q24.2) candidate 1
232952_at	0.017	0.00405	3.01431	-2.46352	0.981585
242248_at	0.048	0.0164	2.48374	-3.72927	0.981359	PHKB	phosphorylase kinase regulatory subunit beta
229457_at	0.0422	0.0138	2.55215	-3.57633	0.980903	ANKHD1	ankyrin repeat and KH domain containing 1
232710_at	0.0243	0.00661	2.83486	-2.91145	0.980482
238563_at	0.0261	0.00725	2.8003	-2.99548	0.980397
226743_at	0.00808	0.00149	3.36217	-1.54318	0.980043	SLFN11	schlafen family member 11
224341_x_at	0.0259	0.00715	2.80535	-2.98325	0.978986	TLR4	toll like receptor 4
236594_at	0.0137	0.00306	3.11406	-2.20639	0.978928	LLGL1	LLGL1, scribble cell polarity complex component
243310_at	0.0156	0.00362	3.05377	-2.36249	0.977956
230375_at	0.0321	0.0096	2.69401	-3.24917	0.977791	PNISR	PNN interacting serine and arginine rich protein
243090_at	0.0661	0.0253	2.30646	-4.11041	0.977753
227264_at	0.00741	0.00133	3.40216	-1.43327	0.977731	TRAF6	TNF receptor associated factor 6
242922_at	0.0133	0.00293	3.12862	-2.1684	0.976768	NOMO3	NODAL modulator 3
224342_x_at	0.0273	0.0077	2.77759	-3.05029	0.976482	BMS1P20	BMS1, ribosome biogenesis factor pseudogene 20
226364_at	0.00529	0.000834	3.5573	-0.99949	0.976322	HIP1	huntingtin interacting protein 1
223204_at	0.0047	0.000709	3.61076	-0.84737	0.975816	FAM198B	family with sequence similarity 198 member B
225123_at	0.00899	0.00172	3.3138	-1.67503	0.975109	SESN3	sestrin 3
229512_at	0.0111	0.00229	3.21586	-1.93827	0.974954	FAM120C	family with sequence similarity 120C
224990_at	0.0137	0.00305	3.11543	-2.20283	0.974399	SMIM14	small integral membrane protein 14
230735_at	0.0184	0.0045	2.97573	-2.56145	0.973194
226169_at	0.00553	0.000887	3.53688	-1.05724	0.973051	SBF2	SET binding factor 2
222803_at	0.00327	0.000427	3.77528	-0.3712	0.972959	PRTFDC1	phosphoribosyl transferase domain containing 1
223431_at	0.0165	0.00389	3.02814	-2.42823	0.972887	BLOC1S4	biogenesis of lysosomal organelles complex 1 subunit 4
235045_at	0.014	0.00314	3.10449	-2.2313	0.972754	RBM7	RNA binding motif protein 7
228356_at	0.00779	0.00142	3.37863	-1.49805	0.971733	ANKRD11	ankyrin repeat domain 11
236304_at	0.0162	0.00379	3.03809	-2.40275	0.970914	LINC00702	long intergenic non-protein coding RNA 702
225265_at	0.0163	0.00382	3.03492	-2.41088	0.970586	RBMS1	RNA binding motif single stranded interacting protein 1
236561_at	0.0163	0.00383	3.03362	-2.4142	0.969676	TGFBR1	transforming growth factor beta receptor 1
226830_x_at	0.0421	0.0138	2.55369	-3.57285	0.969166	LINC01578	long intergenic non-protein coding RNA 1578
232356_at	0.0433	0.0143	2.53886	-3.60628	0.969085
240018_at	0.0394	0.0126	2.58901	-3.49261	0.968735
225897_at	0.00429	0.000626	3.65139	-0.7309	0.96811	MARCKS	myristoylated alanine rich protein kinase C substrate
224997_x_at	0.00597	0.000987	3.50126	-1.15753	0.967722	MIR675///H19	microRNA 675///H19, imprinted maternally expressed transcript (non-protein coding)
223474_at	0.00223	0.00025	3.94521	0.13265	0.967386	IRF2BPL	interferon regulatory factor 2 binding protein like
224797_at	0.00702	0.00123	3.42771	-1.36263	0.966972	ARRDC3	arrestin domain containing 3
225376_at	0.00548	0.000874	3.54178	-1.04341	0.966742	GID8	GID complex subunit 8 homolog
222693_at	0.0117	0.00244	3.19315	-1.99857	0.966144	LOC101928615///FNDC3B	uncharacterized LOC101928615///fibronectin type III domain containing 3B
230534_at	0.0391	0.0125	2.59231	-3.48505	0.966082	ZNF678	zinc finger protein 678
232687_at	0.0258	0.00712	2.8069	-2.97948	0.966025	GPRIN3	GPRIN family member 3
225644_at	0.00391	0.000547	3.69504	-0.60493	0.96352	CCDC117	coiled-coil domain containing 117
233034_at	0.0483	0.0165	2.48062	-3.73617	0.963108
238057_at	0.0206	0.0053	2.91644	-2.71021	0.961596	USP45	ubiquitin specific peptidase 45
241696_at	0.0291	0.00838	2.74588	-3.12626	0.961501	CNTLN	centlein
226986_at	0.0118	0.00247	3.18914	-2.00919	0.961475	WIPI2	WD repeat domain, phosphoinositide interacting 2
239042_at	0.0134	0.00296	3.12551	-2.17652	0.961251	TSR1	TSR1, ribosome maturation factor
226841_at	0.0036	0.000487	3.73251	-0.49613	0.959877	MPEG1	macrophage expressed 1
225618_at	0.0144	0.00326	3.09175	-2.2644	0.95921	ARHGAP27	Rho GTPase activating protein 27
243740_at	0.0268	0.0075	2.78749	-3.02643	0.9585
224434_s_at	0.00936	0.00183	3.2937	-1.72945	0.958203	WDR83	WD repeat domain 83
231886_at	0.0714	0.0279	2.26488	-4.19653	0.958078	LOC100134822	uncharacterized LOC100134822
242900_at	0.0273	0.00771	2.77731	-3.05095	0.9579	ALG10B///ALG10	ALG10B, alpha-1,2-glucosyltransferase///ALG10, alpha-1,2-glucosyltransferase
242477_at	0.0654	0.0249	2.313	-4.09673	0.957508	TTC39B	tetratricopeptide repeat domain 39B
227850_x_at	0.0125	0.00269	3.15897	-2.08881	0.956666	CDC42EP5	CDC42 effector protein 5
242886_at	0.0217	0.00567	2.89166	-2.77177	0.956363
237456_at	0.0331	0.00999	2.67853	-3.2855	0.956109
241756_at	0.019	0.00472	2.95876	-2.60423	0.955843
244674_at	0.00526	0.000826	3.56026	-0.99109	0.955615
232278_s_at	0.0501	0.0174	2.46121	-3.77893	0.955288	DEPDC1	DEP domain containing 1
235722_at	0.041	0.0133	2.56839	-3.53955	0.955106	SYNJ2BP-COX16///SYNJ2BP	SYNJ2BP-COX16 readthrough///synaptojanin 2 binding protein
228082_at	0.0135	0.00299	3.12255	-2.18425	0.954773	CLMP	CXADR like membrane protein
225820_at	0.0206	0.00527	2.91835	-2.70545	0.953487	JADE1	jade family PHD finger 1
233438_at	0.0641	0.0242	2.32483	-4.07194	0.953353
222830_at	0.0166	0.00392	3.02524	-2.43564	0.952959	GRHL1	grainyhead like transcription factor 1
240873_x_at	0.0296	0.00862	2.73517	-3.15177	0.952708	LOC101926921///DAB2	uncharacterized LOC101926921///DAB2, clathrin adaptor protein
232991_at	0.0144	0.00327	3.08998	-2.269	0.952087	ARL17B///ARL17A	ADP ribosylation factor like GTPase 17B///ADP ribosylation factor like GTPase 17A
227308_x_at	0.0131	0.00286	3.13788	-2.14416	0.951903	LTBP3	latent transforming growth factor beta binding protein 3
223533_at	0.05	0.0173	2.46271	-3.77563	0.951287	LOC101927933///LRRC8C	uncharacterized LOC101927933///leucine rich repeat containing 8 family member C
229470_at	0.0117	0.00246	3.19054	-2.00549	0.951141
232978_at	0.012	0.00255	3.17853	-2.03723	0.9508
235009_at	0.0415	0.0135	2.56195	-3.55415	0.950613	BOD1L1	biorientation of chromosomes in cell division 1 like 1
242457_at	0.0206	0.00527	2.91809	-2.70609	0.950503
244352_at	0.00915	0.00176	3.30525	-1.69819	0.950446	CD84	CD84 molecule
233648_at	0.0324	0.0097	2.6899	-3.25883	0.950373
235371_at	0.0458	0.0154	2.51001	-3.67091	0.94969	GXYLT2	glucoside xylosyltransferase 2
229331_at	0.0282	0.00806	2.76063	-3.09099	0.949632	SPATA18	spermatogenesis associated 18
224872_at	0.00194	0.000204	4.00969	0.32685	0.949587	DIP2B	disco interacting protein 2 homolog B
230407_at	0.0118	0.0025	3.18441	-2.02169	0.949144	SBNO1	strawberry notch homolog 1
226550_at	0.0558	0.0201	2.40229	-3.90714	0.94897	SLC9A7	solute carrier family 9 member A7
241716_at	0.0265	0.00737	2.79415	-3.01034	0.948073	HSPD1	heat shock protein family D (Hsp60) member 1
242268_at	0.00899	0.00172	3.31381	-1.67499	0.948064	CELF2	CUGBP, Elav-like family member 2
228624_at	0.0314	0.00927	2.70729	-3.21786	0.947892	TMEM144	transmembrane protein 144
227534_at	0.00506	0.000786	3.57691	-0.94385	0.946878	AAED1	AhpC/TSA antioxidant enzyme domain containing 1
235567_at	0.0585	0.0213	2.37681	-3.96182	0.9459	RORA	RAR related orphan receptor A
226605_at	0.00592	0.000976	3.50525	-1.14632	0.944818	DGKQ	diacylglycerol kinase theta
225256_at	0.0051	0.000795	3.57286	-0.95536	0.944524
242300_at	0.0341	0.0104	2.6629	-3.32205	0.943547
228397_at	0.00672	0.00116	3.44716	-1.30865	0.943112	TUG1	taurine up-regulated 1 (non-protein coding)
228699_at	0.0245	0.00665	2.83276	-2.91657	0.942686	NRP2	neuropilin 2
231362_at	0.0322	0.00962	2.69301	-3.25153	0.942203
227529_s_at	0.0231	0.00616	2.86083	-2.84783	0.941496	AKAP12	A-kinase anchoring protein 12
228033_at	0.0696	0.027	2.27863	-4.1682	0.940413	E2F7	E2F transcription factor 7
237877_at	0.0248	0.00677	2.8259	-2.93331	0.939873
225524_at	0.0055	0.00088	3.53949	-1.04987	0.939735	ANTXR2	anthrax toxin receptor 2
229067_at	0.0035	0.000469	3.74487	-0.46011	0.937723
236524_at	0.0358	0.0111	2.63853	-3.3787	0.93707
233645_s_at	0.0154	0.00354	3.06188	-2.34162	0.93658	C1RL	complement C1r subcomponent like
225232_at	0.00302	0.000382	3.81074	-0.26703	0.935532	MTMR12	myotubularin related protein 12
200021_at	0.00265	0.000316	3.87155	-0.0872	0.935373	CFL1	cofilin 1
224900_at	0.00387	0.00054	3.69969	-0.59145	0.935361	ANKFY1	ankyrin repeat and FYVE domain containing 1
226210_s_at	0.0252	0.00692	2.81791	-2.95275	0.93532	MEG3	maternally expressed 3 (non-protein coding)
225372_at	0.0198	0.00498	2.93921	-2.65334	0.935146	C10orf54	chromosome 10 open reading frame 54
235058_at	0.0652	0.0248	2.31466	-4.09327	0.934722	GPN2	GPN-loop GTPase 2
228245_s_at	0.0324	0.00968	2.6907	-3.25696	0.933082	LOC100509445///LOC728715///OVOS///OVOS2	uncharacterized LOC100509445///ovostatin homolog 2///ovostatin///ovostatin 2
227897_at	0.0109	0.00223	3.22424	-1.91592	0.933036	RAP2B	RAP2B, member of RAS oncogene family
242761_s_at	0.0136	0.00302	3.11828	-2.1954	0.932785	ZNF420	zinc finger protein 420
239265_at	0.0102	0.00204	3.2548	-1.83419	0.932753	SLC35G1	solute carrier family 35 member G1
242953_at	0.00753	0.00136	3.39489	-1.45332	0.93213	ZNF234	zinc finger protein 234
230363_s_at	0.0666	0.0255	2.30257	-4.11851	0.931748	INPP5F	inositol polyphosphate-5-phosphatase F
222868_s_at	0.0125	0.00269	3.1594	-2.08768	0.931332	IL18BP	interleukin 18 binding protein
235766_x_at	0.0194	0.00487	2.94732	-2.63299	0.931081	RAB27A	RAB27A, member RAS oncogene family
227404_s_at	0.106	0.0476	2.0308	-4.65726	0.930778	EGR1	early growth response 1
232627_at	0.0154	0.00357	3.05949	-2.34777	0.930017	HGS	hepatocyte growth factor-regulated tyrosine kinase substrate
242234_at	0.00332	0.000437	3.76759	-0.39373	0.929983	XAF1	XIAP associated factor 1
236229_at	0.016	0.00376	3.04097	-2.39538	0.928989
222602_at	0.00607	0.00101	3.49292	-1.18092	0.928716	UBA6	ubiquitin like modifier activating enzyme 6
226595_at	0.0179	0.00435	2.98837	-2.52947	0.928563	SNX21	sorting nexin family member 21
233582_at	0.0743	0.0295	2.2419	-4.24358	0.928531	LOC115110	uncharacterized LOC115110
243253_at	0.0546	0.0195	2.41373	-3.88244	0.928479
227747_at	0.0412	0.0134	2.5653	-3.54657	0.92783	MPZL3	myelin protein zero like 3
244181_at	0.0328	0.00987	2.68312	-3.27475	0.927089
224520_s_at	0.0207	0.00531	2.91585	-2.7117	0.926322	BEST3	bestrophin 3
225163_at	0.0161	0.00376	3.04073	-2.39597	0.925873	FRMD4A	FERM domain containing 4A
232693_s_at	0.0468	0.0158	2.49814	-3.69734	0.925701	FBXO16///ZNF395	F-box protein 16///zinc finger protein 395
236879_at	0.0356	0.011	2.64115	-3.37262	0.924841
223998_at	0.0188	0.00464	2.96455	-2.58966	0.924481	TTLL2	tubulin tyrosine ligase like 2
228242_at	0.077	0.0309	2.22119	-4.28566	0.924399	N4BP2	NEDD4 binding protein 2
240432_x_at	0.023	0.0061	2.86484	-2.83798	0.923774	KLF7	Kruppel like factor 7
225715_at	0.0386	0.0123	2.59926	-3.46916	0.923773	RPTOR	regulatory associated protein of MTOR complex 1
244185_at	0.0193	0.00484	2.94924	-2.62818	0.923287
224985_at	0.00309	0.000396	3.7994	-0.30041	0.923225	NRAS	neuroblastoma RAS viral oncogene homolog
232266_x_at	0.0112	0.00232	3.21141	-1.9501	0.923148	CDK13	cyclin dependent kinase 13
241216_at	0.0518	0.0182	2.44279	-3.81926	0.921774
235918_x_at	0.0067	0.00115	3.44934	-1.3026	0.921708	CEP97	centrosomal protein 97
234978_at	0.0437	0.0145	2.53388	-3.61748	0.921448	SLC36A4	solute carrier family 36 member 4
242772_x_at	0.0325	0.00974	2.68826	-3.26269	0.921342
237625_s_at	0.0888	0.0376	2.13614	-4.45507	0.920915
224736_at	0.00658	0.00113	3.45691	-1.28154	0.920429	CCAR1	cell division cycle and apoptosis regulator 1
228980_at	0.00514	0.000802	3.57017	-0.963	0.920233	RAD51L3-RFFL///RFFL	RAD51L3-RFFL readthrough///ring finger and FYVE-like domain containing E3 ubiquitin protein ligase
242261_at	0.0282	0.00807	2.76019	-3.09206	0.918818	IREB2	iron responsive element binding protein 2
229315_at	0.0148	0.00338	3.0784	-2.29896	0.918755
222401_s_at	0.00491	0.000753	3.59098	-0.9038	0.918713	TMEM50A	transmembrane protein 50A
229389_at	0.0228	0.00604	2.86813	-2.82986	0.918693	ATG16L2	autophagy related 16 like 2
238590_x_at	0.0163	0.00383	3.03404	-2.41312	0.91835	TMEM107	transmembrane protein 107
232166_at	0.0211	0.00547	2.90488	-2.73898	0.918043	CEP126	centrosomal protein 126
240458_at	0.0283	0.0081	2.75857	-3.09593	0.917987
229498_at	0.0283	0.0081	2.75841	-3.09632	0.917051	MBNL3	muscleblind like splicing regulator 3
225637_at	0.00393	0.000551	3.69257	-0.61209	0.916961	DEF8	differentially expressed in FDCP 8 homolog
225481_at	0.00532	0.000839	3.55505	-1.00586	0.916742	FRMD6	FERM domain containing 6
222999_s_at	0.00629	0.00106	3.47671	-1.22627	0.916736	CCNL2	cyclin L2
224694_at	0.0057	0.000925	3.52299	-1.09643	0.916276	ANTXR1	anthrax toxin receptor 1
229274_at	0.0225	0.00594	2.87421	-2.81489	0.916193	GNAS	GNAS complex locus
229551_x_at	0.00794	0.00146	3.37059	-1.5201	0.915677	ZNF367	zinc finger protein 367
226785_at	0.00614	0.00103	3.48687	-1.19786	0.915629	ATP11C	ATPase phospholipid transporting 11C
228793_at	0.0046	0.000689	3.61994	-0.82111	0.915425	JMJD1C	jumonji domain containing 1C
238608_at	0.055	0.0197	2.41033	-3.8898	0.914796
234000_s_at	0.0105	0.00212	3.24214	-1.86811	0.914161	HACD3	3-hydroxyacyl-CoA dehydratase 3
229399_at	0.0426	0.014	2.54649	-3.5891	0.913728	CCDC186	coiled-coil domain containing 186
222751_at	0.00421	0.000609	3.66039	-0.70498	0.913493	HERPUD2	HERPUD family member 2
234491_s_at	0.00637	0.00108	3.47068	-1.24314	0.912729	SAV1	salvador family WW domain containing protein 1
225761_at	0.00434	0.000634	3.64703	-0.74344	0.910651	PAPD4	poly(A) RNA polymerase D4, non-canonical
228692_at	0.0518	0.0182	2.44315	-3.81849	0.909743	PREX2	phosphatidylinositol-3,4,5-trisphosphate dependent Rac exchange factor 2
241755_at	0.0204	0.0052	2.92345	-2.69275	0.909138	UQCRC2	ubiquinol-cytochrome c reductase core protein II
229492_at	0.0445	0.0148	2.52511	-3.63716	0.908709	VANGL1	VANGL planar cell polarity protein 1
234464_s_at	0.0118	0.00248	3.18807	-2.01201	0.908497	EME1	essential meiotic structure-specific endonuclease 1
235425_at	0.0341	0.0104	2.66395	-3.31959	0.908234	SGO2	shugoshin 2
236280_at	0.0318	0.00946	2.69958	-3.23604	0.907978	P2RY10	purinergic receptor P2Y10
234344_at	0.0361	0.0112	2.6341	-3.38896	0.907718	LOC100288675	uncharacterized LOC100288675
231747_at	0.0118	0.00247	3.18879	-2.01013	0.907156	CYSLTR1	cysteinyl leukotriene receptor 1
226135_at	0.00938	0.00183	3.29288	-1.73166	0.907139	UHRF1BP1	UHRF1 binding protein 1
225634_at	0.00422	0.000611	3.65947	-0.70763	0.906852	ZC3HAV1	zinc finger CCCH-type containing, antiviral 1
222656_at	0.0223	0.00589	2.87727	-2.80735	0.906738	UBE2W	ubiquitin conjugating enzyme E2 W (putative)
223640_at	0.011	0.00228	3.21698	-1.93527	0.906503	HCST	hematopoietic cell signal transducer
239538_at	0.0149	0.00341	3.07571	-2.30593	0.905952	ZRANB3	zinc finger RANBP2-type containing 3
227972_at	0.0579	0.0211	2.38215	-3.9504	0.905841	TOR2A	torsin family 2 member A
225431_x_at	0.00953	0.00187	3.28538	-1.75192	0.905692	PM20D2	peptidase M20 domain containing 2
228733_at	0.0169	0.00402	3.01687	-2.45701	0.904412	PUSL1	pseudouridylate synthase-like 1
223017_at	0.00483	0.000736	3.59835	-0.88281	0.904035	TXNDC12	thioredoxin domain containing 12
227907_at	0.0133	0.00294	3.12851	-2.16869	0.903876	TUBGCP4	tubulin gamma complex associated protein 4
225937_at	0.0341	0.0104	2.66252	-3.32293	0.903145	CUX1	cut like homeobox 1
236246_x_at	0.0123	0.00263	3.16714	-2.06728	0.902498	LOC653160	uncharacterized LOC653160
231366_at	0.0272	0.00765	2.78017	-3.04406	0.902455	FDPSP2	farnesyl diphosphate synthase pseudogene 2
239721_at	0.0296	0.00859	2.73653	-3.14854	0.901784
225451_at	0.0404	0.013	2.57701	-3.51997	0.901663	GRIPAP1	GRIP1 associated protein 1
239339_at	0.0285	0.00816	2.75587	-3.1024	0.901636	ZNF397	zinc finger protein 397
224819_at	0.0218	0.00571	2.88911	-2.77808	0.901291	TCEAL8	transcription elongation factor A like 8
238025_at	0.00913	0.00176	3.30607	-1.69599	0.899054	MLKL	mixed lineage kinase domain like
223290_at	0.0201	0.00512	2.92901	-2.67884	0.898924	PDXP///SH3BP1	pyridoxal phosphatase///SH3 domain binding protein 1
227896_at	0.0265	0.00736	2.79476	-3.00888	0.898862	BCCIP	BRCA2 and CDKN1A interacting protein
223493_at	0.0362	0.0113	2.63163	-3.39466	0.898343	FBXO4	F-box protein 4
233176_at	0.0136	0.00304	3.11665	-2.19965	0.898098	LOC100507642	uncharacterized LOC100507642
242021_at	0.0324	0.00971	2.68974	-3.25921	0.897694	XBP1	X-box binding protein 1
230766_at	0.0411	0.0133	2.56717	-3.54232	0.897686	GART	phosphoribosylglycinamide formyltransferase, phosphoribosylglycinamide synthetase, phosphoribosylaminoimidazole synthetase
224866_at	0.0132	0.00289	3.13369	-2.15514	0.897068	FAR1	fatty acyl-CoA reductase 1
226095_s_at	0.0107	0.00218	3.23166	-1.89613	0.896966	ATXN1L	ataxin 1 like
222453_at	0.0391	0.0125	2.59291	-3.4837	0.896894	CYBRD1	cytochrome b reductase 1
235308_at	0.045	0.0151	2.51821	-3.65261	0.896746	ZBTB20	zinc finger and BTB domain containing 20
227541_at	0.0268	0.00749	2.78824	-3.02461	0.896445	WDR20	WD repeat domain 20
226601_at	0.0073	0.0013	3.40964	-1.41264	0.89636	SLC30A7	solute carrier family 30 member 7
230970_at	0.0301	0.00879	2.72775	-3.16941	0.89592
235215_at	0.0151	0.00348	3.06832	-2.32501	0.895604	ERCC4	ERCC excision repair 4, endonuclease catalytic subunit
222412_s_at	0.0137	0.00306	3.11378	-2.20714	0.894853	SSR3	signal sequence receptor subunit 3
226217_at	0.0286	0.00821	2.75341	-3.10828	0.894501	SLC30A7	solute carrier family 30 member 7
240656_at	0.0478	0.0163	2.48632	-3.72355	0.894376
236599_at	0.0192	0.00479	2.95347	-2.61754	0.893877
228337_at	0.0253	0.00695	2.81609	-2.95717	0.893621	PWWP2A	PWWP domain containing 2A
227900_at	0.0507	0.0176	2.45567	-3.7911	0.893516	CBLB	Cbl proto-oncogene B
227082_at	0.026	0.00719	2.80343	-2.9879	0.89317	ZBTB20	zinc finger and BTB domain containing 20
238756_at	0.0303	0.00883	2.72584	-3.17395	0.893104	GAS2L3	growth arrest specific 2 like 3
243278_at	0.0321	0.00958	2.69458	-3.24782	0.892685	FOXP2	forkhead box P2
233070_at	0.0413	0.0134	2.56345	-3.55076	0.892201	ZNF197	zinc finger protein 197
231887_s_at	0.0224	0.00592	2.87551	-2.81168	0.892105	PALD1	phosphatase domain containing, paladin 1
230679_at	0.0354	0.0109	2.64342	-3.36735	0.892086	DCAF10	DDB1 and CUL4 associated factor 10
222524_s_at	0.0201	0.0051	2.93048	-2.67518	0.891894	ASB6	ankyrin repeat and SOCS box containing 6
228254_at	0.0378	0.0119	2.61008	-3.44434	0.891783	STAM2	signal transducing adaptor molecule 2
225721_at	0.0187	0.00463	2.96577	-2.58659	0.891579	SYNPO2	synaptopodin 2
235721_at	0.0311	0.00916	2.71182	-3.20717	0.891245	DTX3	deltex E3 ubiquitin ligase 3
230091_at	0.0606	0.0224	2.35641	-4.00526	0.890388	SRPK2	SRSF protein kinase 2
225565_at	0.0267	0.00748	2.78874	-3.02342	0.890252	CREB1	cAMP responsive element binding protein 1
225707_at	0.0114	0.00238	3.20187	-1.97545	0.889395	ARL6IP6	ADP ribosylation factor like GTPase 6 interacting protein 6
223196_s_at	0.0328	0.00987	2.68319	-3.27459	0.888655	SESN2	sestrin 2
243546_at	0.0469	0.0159	2.49716	-3.69953	0.888275
227036_at	0.00869	0.00164	3.3297	-1.63181	0.887495	RASAL2	RAS protein activator like 2
227628_at	0.0142	0.00321	3.09651	-2.25205	0.886605	GPX8	glutathione peroxidase 8 (putative)
228297_at	0.0204	0.00519	2.92363	-2.69229	0.886428	CNN3	calponin 3
225369_at	0.0226	0.00597	2.87229	-2.81963	0.886172	ESAM	endothelial cell adhesion molecule
225017_at	0.00877	0.00167	3.32439	-1.64627	0.885743	CCDC14	coiled-coil domain containing 14
236472_at	0.0181	0.00441	2.9832	-2.54255	0.885525
225900_at	0.0148	0.00338	3.07841	-2.29894	0.885027	EXOC6B	exocyst complex component 6B
227856_at	0.00809	0.0015	3.36173	-1.54439	0.884907	C4orf32	chromosome 4 open reading frame 32
228812_at	0.00534	0.000843	3.5536	-1.00998	0.884557	REL	REL proto-oncogene, NF-kB subunit
227776_at	0.01	0.00199	3.26355	-1.81072	0.884407	ACER3	alkaline ceramidase 3
223413_s_at	0.0126	0.00273	3.15408	-2.10166	0.884236	LYAR	Ly1 antibody reactive
231984_at	0.0443	0.0147	2.52678	-3.63343	0.884023	MTAP	methylthioadenosine phosphorylase
236841_at	0.0347	0.0106	2.65445	-3.34173	0.883785	LOC100134445	uncharacterized LOC100134445
226313_at	0.0345	0.0106	2.65755	-3.33452	0.88321	C10orf35	chromosome 10 open reading frame 35
237376_at	0.0975	0.0426	2.08089	-4.56218	0.882595
242598_at	0.0538	0.0191	2.42203	-3.86446	0.882138
237768_x_at	0.0174	0.00418	3.00239	-2.49387	0.882138
222762_x_at	0.0114	0.00237	3.20412	-1.96947	0.881985	LIMD1	LIM domains containing 1
229554_at	0.0539	0.0192	2.42133	-3.86597	0.881939	LUM	lumican
238787_at	0.0316	0.00936	2.70382	-3.22606	0.881896	DENND1B	DENN domain containing 1B
244848_at	0.0318	0.00944	2.70026	-3.23444	0.880726	CHD1L	chromodomain helicase DNA binding protein 1 like
231996_at	0.0445	0.0148	2.52393	-3.6398	0.880629	N4BP2	NEDD4 binding protein 2
225331_at	0.00628	0.00106	3.47706	-1.2253	0.880251	CCDC50	coiled-coil domain containing 50
234565_x_at	0.093	0.0401	2.10828	-4.50937	0.879342
225806_at	0.0316	0.00938	2.70298	-3.22804	0.878583	AJUBA	ajuba LIM protein
229146_at	0.0318	0.00947	2.6991	-3.23717	0.878461	C7orf31	chromosome 7 open reading frame 31
230670_at	0.0252	0.00691	2.81797	-2.95262	0.87846	IGSF10	immunoglobulin superfamily member 10
229899_s_at	0.0374	0.0118	2.61519	-3.43259	0.878286	ZFAS1	ZNFX1 antisense RNA 1
227297_at	0.0412	0.0134	2.56568	-3.54569	0.877766	ITGA9	integrin subunit alpha 9
227911_at	0.0269	0.00753	2.78605	-3.02991	0.877022	ARHGAP28	Rho GTPase activating protein 28
236931_at	0.0676	0.0261	2.29362	-4.13713	0.876994
241438_at	0.0546	0.0195	2.41362	-3.88268	0.876277
233819_s_at	0.0977	0.0427	2.07966	-4.56454	0.876198	LTN1	listerin E3 ubiquitin protein ligase 1
225572_at	0.00614	0.00103	3.48755	-1.19595	0.875058	CREB1	cAMP responsive element binding protein 1
227895_at	0.0539	0.0192	2.4213	-3.86605	0.874873	FAM120B	family with sequence similarity 120B
222689_at	0.0127	0.00274	3.15286	-2.10487	0.87454	ACER3	alkaline ceramidase 3
238712_at	0.02	0.00505	2.93372	-2.66708	0.874457
232077_s_at	0.0601	0.0221	2.36188	-3.99364	0.873646	YPEL3	yippee like 3
225726_s_at	0.0189	0.00467	2.96268	-2.59437	0.873579	PLEKHH1	pleckstrin homology, MyTH4 and FERM domain containing H1
244443_at	0.0714	0.0279	2.26501	-4.19626	0.872969	LINC01578	long intergenic non-protein coding RNA 1578
233127_at	0.062	0.0231	2.34425	-4.03102	0.872878
232355_at	0.0752	0.0299	2.23565	-4.25631	0.872494	SNORD114-3	small nucleolar RNA, C/D box 114-3
239553_at	0.0922	0.0395	2.11411	-4.49806	0.872078	LMO7DN	LMO7 downstream neighbor
232371_at	0.0489	0.0168	2.47383	-3.75115	0.872001	MARCH7	membrane associated ring-CH-type finger 7
225414_at	0.00774	0.00141	3.38137	-1.49051	0.87161	RNF149	ring finger protein 149
227607_at	0.021	0.00542	2.90814	-2.73087	0.871333	STAMBPL1	STAM binding protein like 1
231950_at	0.102	0.0453	2.05379	-4.61387	0.871263	ZNF658	zinc finger protein 658
226465_s_at	0.0142	0.00319	3.0989	-2.24585	0.870761	SON	SON DNA binding protein
225400_at	0.0778	0.0314	2.21465	-4.29887	0.870538	TSEN15	tRNA splicing endonuclease subunit 15
241425_at	0.0445	0.0148	2.52499	-3.63744	0.870523	NUP58	nucleoporin 58
231809_x_at	0.0104	0.00211	3.24434	-1.86223	0.870415	PDCD7	programmed cell death 7
230777_s_at	0.0209	0.00538	2.91106	-2.72361	0.869573	PRDM15	PR/SET domain 15
229968_at	0.0197	0.00497	2.93972	-2.65205	0.868761
224185_at	0.076	0.0304	2.22902	-4.26978	0.868453
229218_at	0.0359	0.0111	2.63639	-3.38365	0.86817	COL1A2	collagen type I alpha 2 chain
223364_s_at	0.0742	0.0294	2.2431	-4.24114	0.867944	DHX37	DEAH-box helicase 37
224163_s_at	0.0316	0.00938	2.70272	-3.22864	0.867892	DMAP1	DNA methyltransferase 1 associated protein 1
228293_at	0.0189	0.00468	2.9618	-2.59659	0.867801	DEPDC7	DEP domain containing 7
239978_at	0.0267	0.00746	2.78945	-3.0217	0.867788
244425_at	0.0167	0.00395	3.02273	-2.44206	0.867421
232008_s_at	0.00894	0.00171	3.31622	-1.66844	0.867134	BBX	BBX, HMG-box containing
228999_at	0.0168	0.00399	3.01947	-2.45037	0.867106	CHD2	chromodomain helicase DNA binding protein 2
241473_at	0.0531	0.0188	2.42903	-3.84926	0.866503
222754_at	0.0161	0.00378	3.03872	-2.40114	0.86645	TRNT1	tRNA nucleotidyl transferase 1
243739_at	0.0273	0.00767	2.77909	-3.04667	0.865877
223402_at	0.0385	0.0122	2.60042	-3.46651	0.864518	DUSP23	dual specificity phosphatase 23
224903_at	0.0103	0.00207	3.25097	-1.84448	0.864396	UTP4	UTP4, small subunit processome component
233090_at	0.0892	0.0378	2.13365	-4.45996	0.86367
244010_at	0.0271	0.00761	2.78232	-3.0389	0.863179
243981_at	0.0562	0.0203	2.39834	-3.91564	0.863133	STK4	serine/threonine kinase 4
232990_at	0.106	0.0478	2.02948	-4.65974	0.86284	FAM104B	family with sequence similarity 104 member B
240865_at	0.0741	0.0293	2.2436	-4.24011	0.862316
238042_at	0.039	0.0124	2.59333	-3.48274	0.861738
226823_at	0.00633	0.00107	3.4733	-1.2358	0.861614	PHACTR4	phosphatase and actin regulator 4
225564_at	0.00993	0.00197	3.26699	-1.80148	0.861199	SPATA13	spermatogenesis associated 13
223846_at	0.0303	0.00882	2.72606	-3.17342	0.861057	AZI2	5-azacytidine induced 2
225366_at	0.0492	0.017	2.47037	-3.75878	0.861014	PGM2	phosphoglucomutase 2
226659_at	0.0284	0.00814	2.75647	-3.10095	0.860878	DEF6	DEF6, guanine nucleotide exchange factor
225127_at	0.00802	0.00148	3.36528	-1.53467	0.860804	TMEM181	transmembrane protein 181
240594_at	0.0341	0.0104	2.6631	-3.32157	0.860561
228700_at	0.0269	0.00753	2.7858	-3.0305	0.85983	CXorf38	chromosome X open reading frame 38
235891_at	0.0709	0.0277	2.26866	-4.18874	0.859519	DNM3OS	DNM3 opposite strand/antisense RNA
235274_at	0.0448	0.015	2.52075	-3.64692	0.859268	GABPB1-AS1	GABPB1 antisense RNA 1
225988_at	0.0132	0.00289	3.13389	-2.15461	0.85908	HERC4	HECT and RLD domain containing E3 ubiquitin protein ligase 4
232994_s_at	0.0275	0.00778	2.77378	-3.05944	0.858967	ARHGEF28	Rho guanine nucleotide exchange factor 28
227282_at	0.0646	0.0245	2.32015	-4.08176	0.858402	PCDH19	protocadherin 19
226237_at	0.0166	0.00395	3.0233	-2.44059	0.858337	COL8A1	collagen type VIII alpha 1 chain
232431_at	0.0433	0.0143	2.53854	-3.607	0.858204	NR3C1	nuclear receptor subfamily 3 group C member 1
242920_at	0.0178	0.00432	2.99064	-2.52372	0.85798
233241_at	0.0461	0.0155	2.50663	-3.67846	0.857557	KIZ	kizuna centrosomal protein
242946_at	0.0524	0.0185	2.43596	-3.83418	0.857255	CD53	CD53 molecule
224616_at	0.0129	0.0028	3.14544	-2.12434	0.856249	DYNC1LI2	dynein cytoplasmic 1 light intermediate chain 2
239383_at	0.0373	0.0117	2.61626	-3.43013	0.855451
226801_s_at	0.00586	0.000961	3.51025	-1.13228	0.853502	AIDA	axin interactor, dorsalization associated
235255_at	0.0269	0.00752	2.78654	-3.02872	0.85339	ATP6V0A2	ATPase H+ transporting V0 subunit a2
225223_at	0.0273	0.00769	2.77791	-3.0495	0.853368	SMAD5	SMAD family member 5
235448_at	0.0475	0.0162	2.4896	-3.71629	0.852914	ZXDC	ZXD family zinc finger C
239432_at	0.0393	0.0125	2.59033	-3.48959	0.852837	PSMA3-AS1	PSMA3 antisense RNA 1
222616_s_at	0.023	0.00611	2.86402	-2.84	0.852473	USP16	ubiquitin specific peptidase 16
226144_at	0.0265	0.00736	2.79482	-3.00873	0.85238	MIR1909///REXO1	microRNA 1909///RNA exonuclease 1 homolog
232127_at	0.0369	0.0115	2.62295	-3.4147	0.852163	CLCN5	chloride voltage-gated channel 5
227530_at	0.0164	0.00387	3.0303	-2.4227	0.851758	AKAP12	A-kinase anchoring protein 12
223282_at	0.0223	0.0059	2.87689	-2.80828	0.850795	TSHZ1	teashirt zinc finger homeobox 1
232584_at	0.0152	0.0035	3.06605	-2.33087	0.850792
242943_at	0.0558	0.0201	2.40252	-3.90664	0.85078	ST8SIA4	ST8 alpha-N-acetyl-neuraminide alpha-2,8-sialyltransferase 4
227527_at	0.00605	0.00101	3.49428	-1.17709	0.849319	KMT2D	lysine methyltransferase 2D
228006_at	0.00886	0.00169	3.3202	-1.65764	0.849232	PTEN	phosphatase and tensin homolog
230147_at	0.0505	0.0175	2.45733	-3.78744	0.848942	F2RL2	coagulation factor II thrombin receptor like 2
232007_at	0.0109	0.00225	3.2222	-1.92137	0.848906	AGPAT5	1-acylglycerol-3-phosphate O-acyltransferase 5
232000_at	0.0336	0.0102	2.67127	-3.30249	0.848315	TTC39B	tetratricopeptide repeat domain 39B
242060_x_at	0.0241	0.00654	2.83885	-2.90172	0.847491	PHF11	PHD finger protein 11
243140_at	0.0823	0.0338	2.18262	-4.36315	0.847055	ACTA2	actin, alpha 2, smooth muscle, aorta
238322_s_at	0.0208	0.00537	2.91141	-2.72273	0.847055	TEAD2	TEA domain transcription factor 2
238497_at	0.0305	0.00893	2.72156	-3.18409	0.846801	TMEM136	transmembrane protein 136
229689_s_at	0.0989	0.0434	2.07221	-4.5788	0.846748
240397_x_at	0.051	0.0178	2.45165	-3.7999	0.84669
226084_at	0.0379	0.012	2.60892	-3.447	0.846677	MAP1B	microtubule associated protein 1B
226669_at	0.00974	0.00192	3.27583	-1.77766	0.846334	USP42	ubiquitin specific peptidase 42
244452_at	0.0476	0.0162	2.48846	-3.71882	0.846252	ERLEC1	endoplasmic reticulum lectin 1
226740_x_at	0.00716	0.00126	3.41852	-1.38808	0.846167	NBPF26///NBPF10///NBPF14	neuroblastoma breakpoint family member 26///neuroblastoma breakpoint family member 10///neuroblastoma breakpoint family member 14
239301_at	0.0678	0.0261	2.2924	-4.13966	0.845739
228159_at	0.0299	0.00871	2.73099	-3.16173	0.845333	WDFY2	WD repeat and FYVE domain containing 2
225364_at	0.0105	0.00212	3.24234	-1.86758	0.845023	STK4	serine/threonine kinase 4
230267_at	0.0922	0.0396	2.11383	-4.4986	0.84467
224596_at	0.00808	0.00149	3.36237	-1.54262	0.844116	SLC44A1	solute carrier family 44 member 1
236254_at	0.0721	0.0283	2.25889	-4.20884	0.843232	VPS13B	vacuolar protein sorting 13 homolog B
242453_at	0.0541	0.0192	2.41959	-3.86974	0.841622
225461_at	0.00968	0.00191	3.27854	-1.77038	0.841544	EHMT1	euchromatic histone lysine methyltransferase 1
229878_at	0.0336	0.0102	2.67164	-3.30163	0.841376	CEP295	centrosomal protein 295
232058_at	0.0543	0.0193	2.41806	-3.87307	0.841339
225162_at	0.0119	0.00252	3.18188	-2.0284	0.841168	SH3D19	SH3 domain containing 19
222392_x_at	0.0446	0.0149	2.5227	-3.64256	0.841144	PERP	PERP, TP53 apoptosis effector
226274_at	0.0131	0.00288	3.13569	-2.1499	0.84079	CLCN5	chloride voltage-gated channel 5
230681_at	0.0318	0.00945	2.70008	-3.23488	0.840719	TBRG1	transforming growth factor beta regulator 1
238811_at	0.0624	0.0233	2.34067	-4.03859	0.8405	ATP11B	ATPase phospholipid transporting 11B (putative)
234260_at	0.0723	0.0284	2.25741	-4.21188	0.840241
224184_s_at	0.027	0.00759	2.78308	-3.03705	0.84016	BOC	BOC cell adhesion associated, oncogene regulated
225273_at	0.0205	0.00525	2.91967	-2.70216	0.84005	WWC3	WWC family member 3
228726_at	0.0197	0.00496	2.94033	-2.65052	0.839955	SERPINB1	serpin family B member 1
228655_at	0.0202	0.00513	2.92844	-2.68026	0.839948	CHORDC1///NAALAD2	cysteine and histidine rich domain containing 1///N-acetylated alpha-linked acidic dipeptidase 2
243249_at	0.033	0.00994	2.68054	-3.2808	0.839947
229143_at	0.0462	0.0156	2.50426	-3.68372	0.839929	CNOT3	CCR4-NOT transcription complex subunit 3
238015_at	0.0506	0.0175	2.45691	-3.78837	0.839816	C4orf46	chromosome 4 open reading frame 46
243589_at	0.0216	0.00564	2.8932	-2.76796	0.838838	KANSL1	KAT8 regulatory NSL complex subunit 1
230061_at	0.0308	0.00905	2.71643	-3.19626	0.838815	TM4SF18	transmembrane 4 L six family member 18
229121_at	0.0274	0.00773	2.77638	-3.05318	0.838598	CMKLR1	chemerin chemokine-like receptor 1
242405_at	0.0186	0.00457	2.96989	-2.57619	0.838366
237839_at	0.0387	0.0123	2.59842	-3.4711	0.838092
227413_at	0.042	0.0137	2.55531	-3.56918	0.837787	UBLCP1	ubiquitin like domain containing CTD phosphatase 1
239155_at	0.104	0.0465	2.04191	-4.63635	0.8376	CXADR	coxsackie virus and adenovirus receptor
229435_at	0.0945	0.0409	2.09943	-4.5265	0.837366	GLIS3	GLIS family zinc finger 3
226930_at	0.05	0.0173	2.46249	-3.77613	0.83689	FNDC1	fibronectin type III domain containing 1
232389_at	0.0591	0.0217	2.37084	-3.97457	0.836594	WIPF3	WAS/WASL interacting protein family member 3
244592_at	0.0162	0.0038	3.03706	-2.40539	0.836154
227772_at	0.0146	0.00331	3.08603	-2.27922	0.835026	LATS1	large tumor suppressor kinase 1
225836_s_at	0.0624	0.0233	2.34042	-4.03911	0.834898	RHNO1	RAD9-HUS1-RAD1 interacting nuclear orphan 1
225164_s_at	0.00779	0.00142	3.37854	-1.49827	0.834871	EIF2AK4	eukaryotic translation initiation factor 2 alpha kinase 4
231726_at	0.0621	0.0232	2.34326	-4.03313	0.834675	PCDHB14	protocadherin beta 14
243563_at	0.0658	0.0251	2.30937	-4.10432	0.834437
232088_x_at	0.0419	0.0137	2.55663	-3.56621	0.832797	LINC00899	long intergenic non-protein coding RNA 899
223599_at	0.0426	0.014	2.5473	-3.58728	0.83226	TRIM6	tripartite motif containing 6
235146_at	0.0213	0.00553	2.90075	-2.74924	0.832058	TMCC3	transmembrane and coiled-coil domain family 3
224823_at	0.0129	0.00282	3.14308	-2.13054	0.83138	MYLK	myosin light chain kinase
239227_at	0.0478	0.0163	2.48625	-3.72371	0.831162
241808_at	0.0508	0.0176	2.4546	-3.79344	0.83066	ZC2HC1A	zinc finger C2HC-type containing 1A
233261_at	0.0235	0.00632	2.85157	-2.87057	0.83043	EBF1	early B-cell factor 1
238149_at	0.0847	0.0352	2.16479	-4.39861	0.830148	ZNF818P	zinc finger protein 818, pseudogene
224737_x_at	0.0232	0.00619	2.85914	-2.85197	0.830039	CCAR1	cell division cycle and apoptosis regulator 1
235685_at	0.0334	0.0101	2.67361	-3.29702	0.829365
225899_x_at	0.0186	0.00459	2.96835	-2.58009	0.829355	LOC101929819///LOC100133331///LOC100133182///LINC01001///LOC100132062///LOC729737///LINC01000///LINC01002	uncharacterized LOC101929819///uncharacterized LOC100133331///putative uncharacterized protein FLJ44672///long intergenic non-protein coding RNA 1001///uncharacterized LOC100132062///uncharacterized LOC729737///long intergenic non-protein coding RNA 1000///long intergenic non-protein coding RNA 1002
236006_s_at	0.0438	0.0145	2.53204	-3.62161	0.829315	AKAP10	A-kinase anchoring protein 10
226517_at	0.0441	0.0146	2.52945	-3.62743	0.829248	BCAT1	branched chain amino acid transaminase 1
228339_at	0.0187	0.00461	2.96737	-2.58254	0.828879	ECSCR	endothelial cell surface expressed chemotaxis and apoptosis regulator
235944_at	0.0795	0.0323	2.20215	-4.32405	0.828846	HMCN1	hemicentin 1
226853_at	0.0177	0.0043	2.99235	-2.51937	0.828757	BMP2K	BMP2 inducible kinase
232204_at	0.0497	0.0172	2.46503	-3.77053	0.828508	EBF1	early B-cell factor 1
229261_at	0.0211	0.00546	2.90557	-2.73727	0.82828	SOS1-IT1	SOS1 intronic transcript 1
235984_at	0.0233	0.00625	2.85571	-2.8604	0.827975
224699_s_at	0.00808	0.00149	3.36213	-1.54329	0.82777	ESYT2	extended synaptotagmin 2
225399_at	0.0153	0.00352	3.06412	-2.33585	0.827744	TSEN15	tRNA splicing endonuclease subunit 15
227508_at	0.0355	0.011	2.64235	-3.36985	0.827687
239740_at	0.0333	0.0101	2.67512	-3.2935	0.82741	ETV6	ETS variant 6
226997_at	0.0455	0.0153	2.51257	-3.66521	0.827208	ADAMTS12	ADAM metallopeptidase with thrombospondin type 1 motif 12
236278_at	0.019	0.00473	2.95816	-2.60576	0.827071	HIST1H3E	histone cluster 1, H3e
227059_at	0.105	0.0469	2.03808	-4.64357	0.826927	GPC6	glypican 6
243612_at	0.0236	0.00633	2.85076	-2.87256	0.825459	NSD1	nuclear receptor binding SET domain protein 1
225543_at	0.0186	0.0046	2.96823	-2.58039	0.825452	GTF3C4	general transcription factor IIIC subunit 4
226797_at	0.0182	0.00445	2.97996	-2.55076	0.825269	MBTD1	mbt domain containing 1
229706_at	0.0521	0.0183	2.43932	-3.82685	0.825036	TCERG1	transcription elongation regulator 1
238987_at	0.0275	0.00778	2.77386	-3.05924	0.824729	B4GALT1	beta-1,4-galactosyltransferase 1
230122_at	0.0565	0.0204	2.39557	-3.92161	0.824324	MLLT10	myeloid/lymphoid or mixed-lineage leukemia; translocated to, 10
222444_at	0.0173	0.00415	3.00537	-2.48629	0.823664	ARMCX3	armadillo repeat containing, X-linked 3
229844_at	0.0421	0.0138	2.55295	-3.57451	0.823511	FOXP1	forkhead box P1
200047_s_at	0.00794	0.00146	3.37079	-1.51954	0.823074	YY1	YY1 transcription factor
241242_at	0.0742	0.0294	2.2425	-4.24235	0.822114
228335_at	0.0965	0.042	2.087	-4.55047	0.822066	CLDN11	claudin 11
224788_at	0.0157	0.00364	3.05182	-2.36751	0.821609	ARF6	ADP ribosylation factor 6
224595_at	0.021	0.00543	2.9075	-2.73245	0.821374	SLC44A1	solute carrier family 44 member 1
239901_at	0.0618	0.023	2.34622	-4.02686	0.821323
200014_s_at	0.00926	0.0018	3.29913	-1.71478	0.820671	HNRNPC	heterogeneous nuclear ribonucleoprotein C (C1/C2)
229133_s_at	0.0599	0.022	2.36367	-3.98986	0.819842	ZNF397	zinc finger protein 397
225970_at	0.0205	0.00526	2.91932	-2.70303	0.818534	DDHD1	DDHD domain containing 1
242968_at	0.0451	0.0151	2.51731	-3.65463	0.818368
242213_at	0.0343	0.0105	2.66059	-3.32744	0.81808
236368_at	0.0211	0.00548	2.90373	-2.74184	0.817633	KIAA0368	KIAA0368
228670_at	0.0152	0.00349	3.06703	-2.32834	0.817288	TEP1	telomerase associated protein 1
232787_at	0.0294	0.00853	2.73884	-3.14303	0.81715	HELZ2	helicase with zinc finger 2
235421_at	0.0658	0.0251	2.30969	-4.10365	0.816869	MAP3K8	mitogen-activated protein kinase kinase kinase 8
243405_at	0.0428	0.0141	2.5448	-3.5929	0.816383
223344_s_at	0.0538	0.0191	2.42263	-3.86314	0.816268	MS4A7	membrane spanning 4-domains A7
225859_at	0.0152	0.00351	3.06518	-2.33312	0.816063	XIAP	X-linked inhibitor of apoptosis
231005_at	0.0413	0.0134	2.56352	-3.55059	0.815896
225306_s_at	0.0255	0.00701	2.81304	-2.96459	0.815374	SLC25A29	solute carrier family 25 member 29
244774_at	0.0624	0.0233	2.34028	-4.03942	0.814944	PHACTR2	phosphatase and actin regulator 2
237018_at	0.0501	0.0173	2.46158	-3.77813	0.814804
224747_at	0.0136	0.00301	3.11969	-2.19171	0.814658	UBE2Q2	ubiquitin conjugating enzyme E2 Q2
239234_at	0.0581	0.0212	2.38042	-3.95411	0.814557
225023_at	0.0404	0.013	2.57606	-3.52213	0.814398	GOPC	golgi associated PDZ and coiled-coil motif containing
226101_at	0.0576	0.0209	2.38535	-3.94354	0.813658	PRKCE	protein kinase C epsilon
228374_at	0.0343	0.0105	2.66003	-3.32875	0.813514	R3HCC1L	R3H domain and coiled-coil containing 1 like
231130_at	0.0544	0.0194	2.41653	-3.87637	0.812344	FKBP7	FK506 binding protein 7
239086_at	0.0358	0.0111	2.63826	-3.37932	0.811417	IDNK	IDNK, gluconokinase
224953_at	0.0128	0.00277	3.14917	-2.11456	0.811412	YIPF5	Yip1 domain family member 5
226352_at	0.0113	0.00234	3.20739	-1.96079	0.811046	JMY	junction mediating and regulatory protein, p53 cofactor
222391_at	0.01	0.00199	3.26374	-1.8102	0.810785	TMEM30A	transmembrane protein 30A
235693_at	0.0282	0.00803	2.76166	-3.08853	0.810648
240154_at	0.0857	0.0358	2.15818	-4.4117	0.810506
242916_at	0.0881	0.0372	2.14078	-4.44597	0.810325	CNTRL	centriolin
239393_at	0.074	0.0293	2.24462	-4.23802	0.810248
224969_at	0.0198	0.00499	2.93832	-2.65556	0.810132	ATXN7L3	ataxin 7 like 3
231578_at	0.0627	0.0235	2.33745	-4.04538	0.810084	GBP1	guanylate binding protein 1
224855_at	0.0326	0.00977	2.68723	-3.2651	0.809996	MIR6741///PYCR2	microRNA 6741///pyrroline-5-carboxylate reductase family member 2
243188_at	0.0671	0.0258	2.29803	-4.12796	0.809025	ZNF283	zinc finger protein 283
232521_at	0.0996	0.0439	2.06752	-4.58776	0.808771	PCSK7	proprotein convertase subtilisin/kexin type 7
227414_at	0.0513	0.0179	2.44884	-3.80604	0.808502	RHBDD1	rhomboid domain containing 1
225539_at	0.00984	0.00195	3.27093	-1.79087	0.80839	ZBTB21	zinc finger and BTB domain containing 21
242669_at	0.0807	0.0329	2.19466	-4.33908	0.808368	UFM1	ubiquitin fold modifier 1
225078_at	0.085	0.0354	2.16252	-4.40311	0.807921	EMP2	epithelial membrane protein 2
222942_s_at	0.059	0.0216	2.37156	-3.97303	0.80789	TIAM2	T-cell lymphoma invasion and metastasis 2
239537_at	0.0785	0.0317	2.20979	-4.30867	0.8073	ST8SIA2	ST8 alpha-N-acetyl-neuraminide alpha-2,8-sialyltransferase 2
223499_at	0.0201	0.00511	2.92988	-2.67668	0.806913	C1QTNF5///MFRP	C1q and tumor necrosis factor related protein 5///membrane frizzled-related protein
243026_x_at	0.0448	0.015	2.52049	-3.64751	0.806648	XIAP	X-linked inhibitor of apoptosis
224862_at	0.0135	0.00299	3.12221	-2.18514	0.805787	GNAQ	G protein subunit alpha q
241713_s_at	0.109	0.0496	2.01223	-4.69201	0.805691	DYX1C1-CCPG1///DYX1C1	DYX1C1-CCPG1 readthrough (NMD candidate)///dyslexia susceptibility 1 candidate 1
225128_at	0.0162	0.00379	3.03785	-2.40337	0.805524	KDELC2	KDEL motif containing 2
231830_x_at	0.0536	0.019	2.42442	-3.85928	0.805263	RAB11FIP1	RAB11 family interacting protein 1
243537_at	0.0792	0.0322	2.20416	-4.32002	0.804348
228438_at	0.0312	0.00922	2.70918	-3.21339	0.804268	MSC-AS1	MSC antisense RNA 1
222768_s_at	0.0462	0.0156	2.50505	-3.68196	0.804091	TRMT6	tRNA methyltransferase 6
232392_at	0.0751	0.0298	2.23624	-4.25511	0.803536	SRSF3	serine and arginine rich splicing factor 3
235226_at	0.0589	0.0216	2.37296	-3.97004	0.803498	CDK19	cyclin dependent kinase 19
226999_at	0.0732	0.0289	2.25075	-4.2255	0.802853	RNPC3	RNA binding region (RNP1, RRM) containing 3
227624_at	0.00891	0.0017	3.31771	-1.66441	0.802259	TET2	tet methylcytosine dioxygenase 2
228119_at	0.0405	0.013	2.5749	-3.52476	0.801912	LRCH3	leucine rich repeats and calponin homology domain containing 3
239289_x_at	0.0204	0.00522	2.92219	-2.69588	0.801152	FAN1	FANCD2/FANCI-associated nuclease 1
227373_at	0.0128	0.00279	3.14661	-2.12128	0.801067	ATXN1L	ataxin 1 like
244650_at	0.0698	0.0271	2.27739	-4.17075	0.801062	FAM105A	family with sequence similarity 105 member A
238350_at	0.0837	0.0346	2.17238	-4.38355	0.80079	UBN2	ubinuclein 2
242480_at	0.0583	0.0213	2.37856	-3.95807	0.800476
222867_s_at	0.0369	0.0115	2.62268	-3.41534	0.800296	MED31	mediator complex subunit 31
236946_at	0.0683	0.0264	2.28854	-4.14767	0.799869
225764_at	0.0099	0.00197	3.26814	-1.79836	0.799809	ETV6	ETS variant 6
223491_at	0.0492	0.0169	2.47128	-3.75679	0.799086	COMMD2	COMM domain containing 2
241353_s_at	0.0397	0.0127	2.58501	-3.50174	0.79855	LOC100507507	uncharacterized LOC100507507
240829_at	0.108	0.049	2.01762	-4.68196	0.798458
242680_at	0.0364	0.0114	2.62918	-3.40033	0.798067	AVPR1A	arginine vasopressin receptor 1A
224792_at	0.0487	0.0167	2.4763	-3.74569	0.797982	TNKS1BP1	tankyrase 1 binding protein 1
238029_s_at	0.0694	0.0269	2.28059	-4.16414	0.797522	SLC16A14	solute carrier family 16 member 14
243134_at	0.0386	0.0123	2.59897	-3.46982	0.797291
228937_at	0.026	0.00721	2.80243	-2.99032	0.797175	LACC1	laccase domain containing 1
227580_s_at	0.0105	0.00213	3.24124	-1.87054	0.79714	TECPR1	tectonin beta-propeller repeat containing 1
244611_at	0.0829	0.0342	2.17812	-4.37213	0.796967	MED13	mediator complex subunit 13
230779_at	0.0476	0.0162	2.48838	-3.71899	0.796881	TNRC6B	trinucleotide repeat containing 6B
228204_at	0.103	0.0458	2.0482	-4.62447	0.796846	PSMB4	proteasome subunit beta 4
244702_at	0.0441	0.0146	2.52927	-3.62783	0.796737
225217_s_at	0.0261	0.00724	2.80064	-2.99466	0.796464	BRPF3	bromodomain and PHD finger containing 3
242274_x_at	0.103	0.0457	2.04987	-4.62131	0.796323	SLC25A42	solute carrier family 25 member 42
230741_at	0.0257	0.00709	2.80875	-2.975	0.796144	P2RX7	purinergic receptor P2X 7
241933_at	0.105	0.0472	2.03447	-4.65037	0.796082	QRSL1	glutaminyl-tRNA synthase (glutamine-hydrolyzing)-like 1
229519_at	0.0245	0.00667	2.83118	-2.92044	0.795277	FXR1	FMR1 autosomal homolog 1
223405_at	0.0203	0.00518	2.92489	-2.68914	0.794764	NPL	N-acetylneuraminate pyruvate lyase
232134_at	0.0395	0.0126	2.58771	-3.49558	0.794572
226122_at	0.0102	0.00205	3.25321	-1.83846	0.794572	PLEKHG1	pleckstrin homology and RhoGEF domain containing G1
232767_at	0.0449	0.015	2.52003	-3.64853	0.794475	CADM1	cell adhesion molecule 1
233229_at	0.0696	0.027	2.2787	-4.16805	0.794425	SCFD1	sec1 family domain containing 1
225834_at	0.0409	0.0132	2.56957	-3.53688	0.794377	FAM72A///FAM72D///FAM72B///FAM72C	family with sequence similarity 72 member A///family with sequence similarity 72 member D///family with sequence similarity 72 member B///family with sequence similarity 72 member C
240282_at	0.0198	0.00501	2.93718	-2.65841	0.794021	WDR1	WD repeat domain 1
242975_s_at	0.0801	0.0326	2.19845	-4.33149	0.793565
222709_at	0.0183	0.00448	2.97756	-2.55682	0.793507	ATG7	autophagy related 7
239296_at	0.0519	0.0182	2.44214	-3.82068	0.792984
235866_at	0.0477	0.0163	2.48675	-3.72261	0.792894	C9orf85	chromosome 9 open reading frame 85
228273_at	0.0586	0.0214	2.37637	-3.96276	0.792681	PRR11	proline rich 11
243539_at	0.0273	0.00769	2.77803	-3.04922	0.792343	KIAA1841	KIAA1841
226099_at	0.0411	0.0133	2.56694	-3.54283	0.792013	ELL2	elongation factor for RNA polymerase II 2
228330_at	0.0364	0.0114	2.62905	-3.40064	0.791911	ZUFSP	zinc finger with UFM1 specific peptidase domain
227646_at	0.0263	0.00729	2.79806	-3.00089	0.791068	EBF1	early B-cell factor 1
236699_at	0.0417	0.0136	2.55875	-3.5614	0.790501
236474_at	0.0777	0.0313	2.21539	-4.29738	0.78973
243594_x_at	0.0751	0.0298	2.23628	-4.25503	0.789529	SPIRE2	spire type actin nucleation factor 2
235625_at	0.0751	0.0298	2.23636	-4.25486	0.788826	VPS41	VPS41, HOPS complex subunit
231403_at	0.0761	0.0304	2.22855	-4.27075	0.788558	TRIO	trio Rho guanine nucleotide exchange factor
226077_at	0.0122	0.00261	3.16913	-2.06205	0.788453	RNF145	ring finger protein 145
222404_x_at	0.034	0.0103	2.66517	-3.31675	0.78818	HACD3	3-hydroxyacyl-CoA dehydratase 3
227040_at	0.026	0.00721	2.80223	-2.99079	0.787224	NHLRC3	NHL repeat containing 3
235158_at	0.0134	0.00295	3.12641	-2.17418	0.78722	TMEM209	transmembrane protein 209
222796_at	0.0656	0.025	2.31133	-4.10024	0.787003	ATP5J2-PTCD1///PTCD1	ATP5J2-PTCD1 readthrough///pentatricopeptide repeat domain 1
240772_at	0.0949	0.0412	2.0962	-4.53275	0.786973
231921_at	0.0352	0.0108	2.64739	-3.35815	0.785537	DCAF17	DDB1 and CUL4 associated factor 17
224624_at	0.0195	0.00488	2.94618	-2.63586	0.78539	LRRC8A	leucine rich repeat containing 8 family member A
230031_at	0.0941	0.0406	2.10197	-4.5216	0.785383	HSPA5	heat shock protein family A (Hsp70) member 5
229530_at	0.0292	0.00846	2.742	-3.13551	0.785285	GUCY1A3	guanylate cyclase 1 soluble subunit alpha
238736_at	0.0429	0.0141	2.54299	-3.59699	0.78516	REV3L	REV3 like, DNA directed polymerase zeta catalytic subunit
228106_at	0.013	0.00283	3.14101	-2.13596	0.784698	DCAF16	DDB1 and CUL4 associated factor 16
225621_at	0.0121	0.00257	3.17568	-2.04477	0.784458	ALG2	ALG2, alpha-1,3/1,6-mannosyltransferase
227381_at	0.057	0.0206	2.39121	-3.93097	0.784284	CERCAM	cerebral endothelial cell adhesion molecule
226421_at	0.0449	0.015	2.5198	-3.64905	0.784177	AMMECR1	Alport syndrome, mental retardation, midface hypoplasia and elliptocytosis chromosomal region gene 1
236293_at	0.0857	0.0358	2.15824	-4.41158	0.784112	RHOH	ras homolog family member H
232231_at	0.0746	0.0296	2.23944	-4.2486	0.783975	RUNX2	runt related transcription factor 2
229908_s_at	0.0171	0.00408	3.011	-2.47197	0.783808	UNKL	unkempt family like zinc finger
238771_at	0.0568	0.0205	2.39355	-3.92595	0.783404	FBRS	fibrosin
228837_at	0.0173	0.00416	3.00449	-2.48853	0.783217	TCF4	transcription factor 4
241912_at	0.0906	0.0387	2.12392	-4.47896	0.783185	ZNF814	zinc finger protein 814
238549_at	0.0269	0.00752	2.78662	-3.02852	0.783026	CBFA2T2	CBFA2/RUNX1 translocation partner 2
226249_at	0.0469	0.0159	2.49703	-3.6998	0.783022	SNX30	sorting nexin family member 30
230836_at	0.0713	0.0279	2.26549	-4.19528	0.782977	ST8SIA4	ST8 alpha-N-acetyl-neuraminide alpha-2,8-sialyltransferase 4
236517_at	0.0295	0.00855	2.73789	-3.14531	0.782969	MEGF10	multiple EGF like domains 10
228135_at	0.0148	0.00339	3.07715	-2.30221	0.782859	C1orf52	chromosome 1 open reading frame 52
229181_s_at	0.0515	0.018	2.4457	-3.81292	0.782328	HAUS2	HAUS augmin like complex subunit 2
224794_s_at	0.0975	0.0426	2.08095	-4.56207	0.78139	CERCAM	cerebral endothelial cell adhesion molecule
235065_at	0.0688	0.0266	2.2853	-4.15438	0.781263	GAREM1	GRB2 associated regulator of MAPK1 subtype 1
227680_at	0.0293	0.00848	2.74107	-3.13773	0.781172	ZNF326	zinc finger protein 326
227947_at	0.0276	0.00784	2.77081	-3.06659	0.781088	PHACTR2	phosphatase and actin regulator 2
230210_at	0.11	0.0498	2.01035	-4.69553	0.781023	SUN1	Sad1 and UNC84 domain containing 1
227594_at	0.0592	0.0217	2.37007	-3.97622	0.780277	ZMYM6	zinc finger MYM-type containing 6
226680_at	0.0405	0.013	2.57484	-3.52491	0.780024	IKZF5	IKAROS family zinc finger 5
222487_s_at	0.0263	0.00731	2.79714	-3.00313	0.779444	RPS27L	ribosomal protein S27 like
226569_s_at	0.0428	0.0141	2.54448	-3.59363	0.777857	CHTF18	chromosome transmission fidelity factor 18
227954_at	0.0321	0.00958	2.69468	-3.2476	0.777674	ITPRIPL2	inositol 1,4,5-trisphosphate receptor interacting protein like 2
228291_s_at	0.0182	0.00445	2.97969	-2.55143	0.777274	KIZ	kizuna centrosomal protein
241347_at	0.0739	0.0292	2.24515	-4.23695	0.777242	RNF213	ring finger protein 213
223595_at	0.0273	0.00767	2.7791	-3.04665	0.776295	TMEM133	transmembrane protein 133
244197_x_at	0.0257	0.00708	2.80924	-2.97382	0.775936
243654_at	0.0543	0.0193	2.41739	-3.87451	0.774555
237411_at	0.103	0.0458	2.04845	-4.62398	0.774427	ADAMTS6	ADAM metallopeptidase with thrombospondin type 1 motif 6
223080_at	0.0468	0.0158	2.4983	-3.69698	0.773693	GLS	glutaminase
223384_s_at	0.0424	0.0139	2.54896	-3.58353	0.773624	TRIM4	tripartite motif containing 4
228974_at	0.0119	0.00251	3.18391	-2.02304	0.773549	ZNF677	zinc finger protein 677
229614_at	0.0278	0.00791	2.76755	-3.07441	0.773152	ZNF320	zinc finger protein 320
223592_s_at	0.00931	0.00181	3.29701	-1.72051	0.77313	RNF135	ring finger protein 135
236500_at	0.058	0.0211	2.3816	-3.95159	0.773041
227658_s_at	0.0673	0.0259	2.29642	-4.13132	0.772682	PLEKHA3	pleckstrin homology domain containing A3
231850_x_at	0.0695	0.027	2.27947	-4.16645	0.772613	CEP44	centrosomal protein 44
223665_at	0.0805	0.0328	2.19603	-4.33634	0.772588	ACTRT3	actin related protein T3
233931_at	0.0619	0.0231	2.34481	-4.02985	0.772586
222431_at	0.0118	0.00249	3.18623	-2.01688	0.772491	SPIN1	spindlin 1
235653_s_at	0.0288	0.00825	2.75144	-3.11298	0.772372	THAP6	THAP domain containing 6
235609_at	0.0861	0.036	2.15494	-4.4181	0.77161	BRIP1	BRCA1 interacting protein C-terminal helicase 1
238596_at	0.0882	0.0373	2.13996	-4.44759	0.771409	FRA10AC1	fragile site, folic acid type, rare, fra(10)(q23.3) or fra(10)(q24.2) candidate 1
226430_at	0.0169	0.00402	3.01653	-2.45788	0.770816	RELL1	RELT like 1
233813_at	0.0921	0.0395	2.11476	-4.4968	0.770776	PPP1R16B	protein phosphatase 1 regulatory subunit 16B
223096_at	0.0121	0.00256	3.17621	-2.04336	0.770603	NOP58	NOP58 ribonucleoprotein
224037_at	0.0575	0.0208	2.38668	-3.94069	0.770293	SDAD1	SDA1 domain containing 1
238935_at	0.0354	0.0109	2.6437	-3.36671	0.770073	RPS27L	ribosomal protein S27 like
233595_at	0.0232	0.00619	2.85929	-2.85161	0.768938	USP34	ubiquitin specific peptidase 34
225477_s_at	0.0131	0.00286	3.13759	-2.14494	0.768668	NR2C2	nuclear receptor subfamily 2 group C member 2
232511_at	0.0205	0.00523	2.92093	-2.69902	0.768637
226028_at	0.0281	0.00802	2.76225	-3.08711	0.768607	ROBO4	roundabout guidance receptor 4
227350_at	0.055	0.0197	2.41013	-3.89022	0.767551	HELLS	helicase, lymphoid-specific
241784_x_at	0.071	0.0277	2.26767	-4.19079	0.767247	HELQ	helicase, POLQ-like
241997_at	0.0537	0.019	2.42415	-3.85986	0.766244
230622_at	0.105	0.0469	2.03742	-4.64481	0.766123	AFDN	afadin, adherens junction formation factor
232090_at	0.0595	0.0218	2.36727	-3.98219	0.76603	DNM3OS	DNM3 opposite strand/antisense RNA
232033_at	0.0363	0.0113	2.63035	-3.39763	0.765947	USP37	ubiquitin specific peptidase 37
224935_at	0.0166	0.00393	3.0244	-2.43777	0.765735	EIF2S3	eukaryotic translation initiation factor 2 subunit gamma
227768_at	0.0913	0.0391	2.11944	-4.4877	0.76571	ZNF407	zinc finger protein 407
235733_at	0.091	0.0389	2.12111	-4.48444	0.765379	GXYLT2	glucoside xylosyltransferase 2
225295_at	0.0273	0.00771	2.77726	-3.05107	0.765212	SLC39A10	solute carrier family 39 member 10
228431_at	0.0531	0.0188	2.42995	-3.84724	0.765184	NFYA	nuclear transcription factor Y subunit alpha
239127_at	0.0568	0.0205	2.39274	-3.92769	0.764836	LOC100288860	uncharacterized LOC100288860
242027_at	0.0607	0.0225	2.35592	-4.00631	0.764294
233599_at	0.0829	0.0341	2.1785	-4.37136	0.764132	LOC728061	hCG2003663
240259_at	0.0354	0.0109	2.64456	-3.36473	0.764063	LOC100506718///FLRT2	uncharacterized LOC100506718///fibronectin leucine rich transmembrane protein 2
238558_at	0.0488	0.0168	2.47509	-3.74837	0.763198
238775_at	0.0557	0.02	2.40372	-3.90405	0.762925	ITFG1	integrin alpha FG-GAP repeat containing 1
242564_at	0.067	0.0258	2.29852	-4.12694	0.762201
226050_at	0.0262	0.00726	2.79959	-2.99719	0.762051	TMCO3	transmembrane and coiled-coil domains 3
242228_at	0.108	0.0489	2.01857	-4.68019	0.761912	BICD1	BICD cargo adaptor 1
224968_at	0.0292	0.00843	2.7434	-3.13219	0.761843	CFAP36	cilia and flagella associated protein 36
229574_at	0.0195	0.00489	2.94604	-2.63619	0.761395	TRA2A	transformer 2 alpha homolog
233690_at	0.105	0.0472	2.03477	-4.6498	0.761091
238595_at	0.0312	0.0092	2.71034	-3.21066	0.760976
230067_at	0.0919	0.0394	2.11567	-4.49503	0.760084	FAM124A	family with sequence similarity 124 member A
230788_at	0.109	0.0494	2.01415	-4.68844	0.759916	GCNT2	glucosaminyl (N-acetyl) transferase 2, I-branching enzyme (I blood group)
238635_at	0.0785	0.0317	2.20984	-4.30858	0.759843	TMEM267	transmembrane protein 267
238738_at	0.0374	0.0118	2.61555	-3.43175	0.759109
227235_at	0.0361	0.0112	2.63342	-3.39052	0.759035	GUCY1A3	guanylate cyclase 1 soluble subunit alpha
238688_at	0.0691	0.0268	2.28254	-4.1601	0.758715	TPM1	tropomyosin 1 (alpha)
233311_at	0.0641	0.0242	2.32506	-4.07147	0.758177	LOC145845	uncharacterized LOC145845
227139_s_at	0.0163	0.00383	3.03375	-2.41386	0.758137	HPS3	HPS3, biogenesis of lysosomal organelles complex 2 subunit 1
229090_at	0.0346	0.0106	2.65607	-3.33796	0.757661	ZEB1-AS1	ZEB1 antisense RNA 1
236153_at	0.0618	0.023	2.34597	-4.02739	0.757594
238186_at	0.0441	0.0146	2.52935	-3.62766	0.757476
227701_at	0.0207	0.00533	2.91448	-2.7151	0.756996	CCDC186	coiled-coil domain containing 186
225725_at	0.0886	0.0375	2.13724	-4.45292	0.75677	ZMAT3	zinc finger matrin-type 3
243084_at	0.048	0.0164	2.48344	-3.72994	0.756458	CALD1	caldesmon 1
228055_at	0.0253	0.00696	2.81556	-2.95847	0.756358	NAPSB	napsin B aspartic peptidase, pseudogene
240097_at	0.0731	0.0288	2.25131	-4.22435	0.755928
228080_at	0.0645	0.0244	2.32101	-4.07996	0.755808	LAYN	layilin
225224_at	0.0189	0.00469	2.96096	-2.5987	0.755158	NOL4L	nucleolar protein 4 like
238520_at	0.0403	0.013	2.57742	-3.51903	0.754529	TRERF1	transcriptional regulating factor 1
228299_at	0.0114	0.00238	3.20207	-1.97492	0.754508	KCTD20	potassium channel tetramerization domain containing 20
AFFX-HSAC07/X00351_3_at	0.0168	0.004	3.01848	-2.4529	0.754069	ACTB	actin beta
222833_at	0.105	0.047	2.03687	-4.64585	0.753987	LPCAT2	lysophosphatidylcholine acyltransferase 2
239793_at	0.0528	0.0186	2.43261	-3.84147	0.753935
238825_at	0.025	0.00686	2.82116	-2.94484	0.7536	ACRC	acidic repeat containing
236428_at	0.099	0.0435	2.07121	-4.58072	0.753305
229700_at	0.0184	0.0045	2.97608	-2.56057	0.753158	ZNF738	zinc finger protein 738
239162_at	0.0408	0.0132	2.57177	-3.53187	0.752384	DAPK1-IT1	DAPK1 intronic transcript 1
230387_at	0.0512	0.0179	2.44911	-3.80545	0.752309
243431_at	0.0481	0.0164	2.48333	-3.73017	0.752179
238739_at	0.0607	0.0225	2.35536	-4.00751	0.751678	IPMK	inositol polyphosphate multikinase
227741_at	0.043	0.0142	2.54262	-3.59783	0.751358	HACD2	3-hydroxyacyl-CoA dehydratase 2
235626_at	0.0345	0.0106	2.65745	-3.33475	0.751341	CAMK1D	calcium/calmodulin dependent protein kinase ID
232874_at	0.0584	0.0213	2.37794	-3.95941	0.75134	DOCK9	dedicator of cytokinesis 9
229898_at	0.0508	0.0177	2.45396	-3.79483	0.751226	SNX33	sorting nexin 33
224964_s_at	0.0274	0.00774	2.77555	-3.05519	0.751063	GNG2	G protein subunit gamma 2
239559_at	0.0676	0.0261	2.29352	-4.13734	0.750857
229622_at	0.0652	0.0248	2.31486	-4.09284	0.7508	ERFE	erythroferrone
239005_at	0.0385	0.0122	2.60028	-3.46681	0.750766
225760_at	0.0528	0.0186	2.43237	-3.84199	0.750061	MYSM1	Myb like, SWIRM and MPN domains 1
238156_at	0.0465	0.0157	2.5015	-3.68988	0.750005
238449_at	0.0655	0.025	2.31177	-4.09931	0.749976	SMG1P5	SMG1P5, nonsense mediated mRNA decay associated PI3K related kinase pseudogene 5
230599_at	0.0222	0.00585	2.87979	-2.80112	0.749898
242609_x_at	0.088	0.0371	2.14213	-4.44331	0.749803
228156_at	0.0561	0.0202	2.39979	-3.91252	0.749616
222409_at	0.0241	0.00651	2.84034	-2.89806	0.749423	CORO1C	coronin 1C
233614_at	0.0753	0.03	2.23463	-4.25839	0.74907
225073_at	0.0182	0.00445	2.97985	-2.55104	0.748921	PPHLN1	periphilin 1
225406_at	0.0175	0.00422	2.9989	-2.50274	0.748592	TWSG1	twisted gastrulation BMP signaling modulator 1
229991_s_at	0.082	0.0336	2.18516	-4.35809	0.748403	SYTL4	synaptotagmin like 4
227974_at	0.0884	0.0374	2.13832	-4.45081	0.748371
234032_at	0.0222	0.00586	2.87926	-2.80243	0.748194
243940_at	0.0624	0.0233	2.34048	-4.039	0.748141	TSHZ2	teashirt zinc finger homeobox 2
235542_at	0.0187	0.00462	2.96599	-2.58603	0.748103	TET3	tet methylcytosine dioxygenase 3
232180_at	0.0201	0.00512	2.92902	-2.67882	0.747706	UGP2	UDP-glucose pyrophosphorylase 2
225367_at	0.0916	0.0392	2.11774	-4.491	0.747355	PGM2	phosphoglucomutase 2
241508_at	0.0701	0.0272	2.27519	-4.17529	0.747306
224825_at	0.0406	0.0131	2.5731	-3.52885	0.747204	DNTTIP1	deoxynucleotidyltransferase terminal interacting protein 1
241140_at	0.049	0.0169	2.47294	-3.75312	0.747201	LMO7	LIM domain 7
226294_x_at	0.0205	0.00525	2.91989	-2.70162	0.747195	FAM91A1	family with sequence similarity 91 member A1
235216_at	0.109	0.0496	2.01231	-4.69187	0.747065	ESCO1	establishment of sister chromatid cohesion N-acetyltransferase 1
244669_at	0.0695	0.0269	2.27972	-4.16593	0.746783	SNORD50B///SNORD50A	small nucleolar RNA, C/D box 50B///small nucleolar RNA, C/D box 50A
232262_at	0.0786	0.0318	2.2088	-4.31067	0.746402	PIGL	phosphatidylinositol glycan anchor biosynthesis class L
229509_at	0.0792	0.0322	2.20403	-4.32028	0.746378	MFSD8	major facilitator superfamily domain containing 8
229447_x_at	0.0172	0.00411	3.0088	-2.47757	0.746332	NBPF10///NBPF8///NBPF11	neuroblastoma breakpoint family member 10///neuroblastoma breakpoint family member 8///neuroblastoma breakpoint family member 11
242066_at	0.0436	0.0144	2.53469	-3.61567	0.74628
243502_at	0.0993	0.0437	2.06973	-4.58354	0.746024	GJC1	gap junction protein gamma 1
226897_s_at	0.0272	0.00764	2.78039	-3.04354	0.74583	ZC3H7A	zinc finger CCCH-type containing 7A
226150_at	0.0373	0.0117	2.61737	-3.42758	0.745241	PLPP5	phospholipid phosphatase 5
243756_at	0.105	0.0474	2.03333	-4.65251	0.745156
230078_at	0.025	0.00685	2.82159	-2.94379	0.74487	RAPGEF6	Rap guanine nucleotide exchange factor 6
239830_at	0.0946	0.041	2.09832	-4.52865	0.744787
231920_s_at	0.0373	0.0117	2.61649	-3.42961	0.744604	CSNK1G1	casein kinase 1 gamma 1
244653_at	0.0864	0.0362	2.15326	-4.42141	0.744026	SETD7	SET domain containing lysine methyltransferase 7
222850_s_at	0.0517	0.0181	2.44427	-3.81604	0.743953	DNAJB14	DnaJ heat shock protein family (Hsp40) member B14
225174_at	0.0172	0.00413	3.00697	-2.48223	0.743407	DNAJC10	DnaJ heat shock protein family (Hsp40) member C10
240072_at	0.0662	0.0253	2.30582	-4.11173	0.742862	ASXL2	additional sex combs like 2, transcriptional regulator
228089_x_at	0.0277	0.00789	2.76863	-3.07182	0.742532	MIR6748///TMEM179B	microRNA 6748///transmembrane protein 179B
237748_at	0.104	0.0464	2.04313	-4.63405	0.741895	SCGB2B2	secretoglobin family 2B member 2
236170_x_at	0.0561	0.0202	2.39935	-3.91348	0.741857
244813_at	0.0371	0.0116	2.61944	-3.42281	0.741768
224959_at	0.0274	0.00774	2.77578	-3.05463	0.741739	SLC26A2	solute carrier family 26 member 2
225651_at	0.0199	0.00505	2.93418	-2.66593	0.74169	UBE2E2	ubiquitin conjugating enzyme E2 E2
222433_at	0.0813	0.0332	2.1903	-4.34781	0.741567	ENAH	enabled homolog (Drosophila)
237119_at	0.071	0.0277	2.26808	-4.18994	0.741443
239890_s_at	0.102	0.0453	2.05361	-4.61422	0.741346	SERP2	stress-associated endoplasmic reticulum protein family member 2
232681_at	0.0446	0.0148	2.52377	-3.64017	0.741144
227727_at	0.0763	0.0305	2.22705	-4.27378	0.740999	MRGPRF	MAS related GPR family member F
230132_at	0.0304	0.00888	2.72389	-3.17857	0.740717	PCAT19	prostate cancer associated transcript 19 (non-protein coding)
239397_at	0.0733	0.0289	2.24994	-4.22717	0.740614	ARHGEF7	Rho guanine nucleotide exchange factor 7
236431_at	0.1	0.0443	2.06363	-4.59517	0.740517	U2SURP	U2 snRNP associated SURP domain containing
226316_at	0.0232	0.00621	2.85769	-2.85553	0.740488	RBM26	RNA binding motif protein 26
225484_at	0.02	0.00506	2.93306	-2.66873	0.740296	CEP41	centrosomal protein 41
226783_at	0.0221	0.00582	2.88205	-2.79553	0.739724	PHYKPL	5-phosphohydroxy-L-lysine phospho-lyase
226076_s_at	0.0246	0.00671	2.82921	-2.92525	0.739718	MBD6	methyl-CpG binding domain protein 6
225753_at	0.079	0.0321	2.20569	-4.31694	0.739237	ZNF513	zinc finger protein 513
228375_at	0.0876	0.0369	2.14448	-4.4387	0.738871	IGSF11	immunoglobulin superfamily member 11
231213_at	0.0443	0.0147	2.52647	-3.63412	0.738404	PDE1A	phosphodiesterase 1A
244869_at	0.11	0.0499	2.01008	-4.69603	0.738148
227318_at	0.0288	0.00829	2.74995	-3.11653	0.737868	TMEM178B	transmembrane protein 178B
229543_at	0.0587	0.0215	2.37471	-3.96631	0.737649	FAM26F	family with sequence similarity 26 member F
222633_at	0.0309	0.00908	2.71517	-3.19924	0.737585	TBL1XR1	transducin (beta)-like 1 X-linked receptor 1
229885_at	0.0661	0.0253	2.30681	-4.10966	0.737193	RSF1	remodeling and spacing factor 1
225019_at	0.0277	0.00785	2.77061	-3.06705	0.737151	CAMK2D	calcium/calmodulin dependent protein kinase II delta
227021_at	0.0284	0.00811	2.75807	-3.09714	0.736659	KDM1B	lysine demethylase 1B
222825_at	0.0544	0.0194	2.41658	-3.87626	0.736295	OTUD6B	OTU domain containing 6B
239346_at	0.0336	0.0102	2.67111	-3.30287	0.736074	GTF2H3	general transcription factor IIH subunit 3
229501_s_at	0.0297	0.00866	2.73303	-3.15686	0.735637	USP8	ubiquitin specific peptidase 8
223713_at	0.0509	0.0177	2.45303	-3.79688	0.735231	RSPH3	radial spoke 3 homolog
243455_at	0.0647	0.0245	2.31916	-4.08385	0.734583
228408_s_at	0.0313	0.00925	2.70833	-3.2154	0.734557	SDAD1	SDA1 domain containing 1
225084_at	0.0233	0.00623	2.85667	-2.85805	0.734483	EXOC5	exocyst complex component 5
225699_at	0.0645	0.0244	2.32137	-4.07921	0.734332	LOC101928927///SNORA9///SNHG15	uncharacterized LOC101928927///small nucleolar RNA, H/ACA box 9///small nucleolar RNA host gene 15
239185_at	0.0829	0.0342	2.17794	-4.37249	0.734115	ABCA9	ATP binding cassette subfamily A member 9
235432_at	0.0303	0.00884	2.72531	-3.1752	0.733401	NPHP3	nephronophthisis 3 (adolescent)
228674_s_at	0.0847	0.0352	2.16481	-4.39858	0.732815	EML4	echinoderm microtubule associated protein like 4
242260_at	0.0597	0.0219	2.36566	-3.98561	0.732095	MATR3	matrin 3
227208_at	0.0653	0.0249	2.31372	-4.09523	0.732036	CCDC84	coiled-coil domain containing 84
222791_at	0.0343	0.0105	2.65938	-3.33026	0.731319	RSBN1	round spermatid basic protein 1
227227_at	0.0304	0.00886	2.72435	-3.17749	0.7311
228266_s_at	0.0437	0.0145	2.53306	-3.61932	0.730966	HDGFRP3	hepatoma-derived growth factor, related protein 3
226683_at	0.0297	0.00866	2.73319	-3.15648	0.730692	SNX18	sorting nexin 18
224563_at	0.0777	0.0313	2.21609	-4.29598	0.73021	WASF2	WAS protein family member 2
225956_at	0.0219	0.00573	2.88772	-2.78151	0.730198	CREBRF	CREB3 regulatory factor
225363_at	0.0199	0.00502	2.93587	-2.6617	0.729998	PTEN	phosphatase and tensin homolog
223218_s_at	0.0486	0.0167	2.47754	-3.74298	0.729878	NFKBIZ	NFKB inhibitor zeta
226269_at	0.0227	0.00601	2.87019	-2.82481	0.729807	GDAP1	ganglioside induced differentiation associated protein 1
225176_at	0.0191	0.00475	2.95594	-2.61134	0.72978	LNPEP	leucyl and cystinyl aminopeptidase
243352_at	0.0519	0.0182	2.44174	-3.82157	0.729672	ALPK1	alpha kinase 1
228738_at	0.0713	0.0278	2.26585	-4.19453	0.729479	D2HGDH	D-2-hydroxyglutarate dehydrogenase
236462_at	0.0226	0.00599	2.87118	-2.82237	0.729333
242201_at	0.0669	0.0257	2.30018	-4.12349	0.729265	PMS2P5	PMS1 homolog 2, mismatch repair system component pseudogene 5
226318_at	0.0527	0.0186	2.43298	-3.84065	0.728949	TBRG1	transforming growth factor beta regulator 1
226117_at	0.0319	0.0095	2.69785	-3.24011	0.728706	TIFA	TRAF interacting protein with forkhead associated domain
225381_at	0.0498	0.0172	2.46438	-3.77197	0.728328	MIR100HG	mir-100-let-7a-2 cluster host gene
226081_at	0.0383	0.0121	2.60358	-3.45927	0.728269	LZIC	leucine zipper and CTNNBIP1 domain containing
230893_at	0.0712	0.0278	2.26661	-4.19296	0.728182	DNAJC21	DnaJ heat shock protein family (Hsp40) member C21
244478_at	0.0644	0.0243	2.32231	-4.07723	0.728086	LRRC37A3	leucine rich repeat containing 37 member A3
239097_at	0.0682	0.0263	2.28972	-4.14523	0.727981	FRRS1L	ferric chelate reductase 1 like
244327_at	0.0923	0.0396	2.1129	-4.50041	0.727655
222390_at	0.0151	0.00347	3.06937	-2.32231	0.727043	WAC	WW domain containing adaptor with coiled-coil
225617_at	0.0991	0.0436	2.07081	-4.58148	0.726907	ODF2	outer dense fiber of sperm tails 2
242728_at	0.0557	0.02	2.40391	-3.90364	0.726636
225061_at	0.061	0.0226	2.35318	-4.01213	0.726561	DNAJA4	DnaJ heat shock protein family (Hsp40) member A4
227610_at	0.0932	0.0402	2.10697	-4.51191	0.72634	TSPAN11	tetraspanin 11
226336_at	0.0293	0.00848	2.74141	-3.13691	0.725952	LOC101060363///PPIA	peptidyl-prolyl cis-trans isomerase A pseudogene///peptidylprolyl isomerase A
226908_at	0.0491	0.0169	2.47251	-3.75406	0.725642	LRIG3	leucine rich repeats and immunoglobulin like domains 3
230480_at	0.0496	0.0171	2.46662	-3.76704	0.725518	PIWIL4	piwi like RNA-mediated gene silencing 4
225114_at	0.034	0.0103	2.66625	-3.31423	0.725114	AGPS	alkylglycerone phosphate synthase
223150_s_at	0.0371	0.0116	2.61976	-3.42207	0.724944	PTPN23	protein tyrosine phosphatase, non-receptor type 23
233080_s_at	0.0221	0.00581	2.88251	-2.79442	0.72443	PRPF40A	pre-mRNA processing factor 40 homolog A
226588_at	0.0434	0.0144	2.53719	-3.61004	0.724318	CWC22	CWC22 homolog, spliceosome-associated protein
232543_x_at	0.0595	0.0218	2.3678	-3.98106	0.723822	ARHGAP9	Rho GTPase activating protein 9
244033_at	0.1	0.0441	2.06529	-4.59201	0.722683	CEP128	centrosomal protein 128
233109_at	0.0908	0.0388	2.12289	-4.48098	0.722676	COL12A1	collagen type XII alpha 1 chain
234988_at	0.0973	0.0425	2.08202	-4.56002	0.722654	VCPIP1	valosin containing protein interacting protein 1
223257_at	0.0662	0.0253	2.30583	-4.11171	0.722607	G2E3	G2/M-phase specific E3 ubiquitin protein ligase
229265_at	0.0422	0.0138	2.55219	-3.57624	0.722408	SKI	SKI proto-oncogene
222405_at	0.017	0.00404	3.01458	-2.46285	0.722386	HACD3	3-hydroxyacyl-CoA dehydratase 3
224777_s_at	0.0498	0.0172	2.4642	-3.77235	0.721518	PAFAH1B2	platelet activating factor acetylhydrolase 1b catalytic subunit 2
231218_at	0.103	0.0457	2.04985	-4.62134	0.721491
238706_at	0.0436	0.0144	2.53476	-3.61551	0.72125	PAPD4	poly(A) RNA polymerase D4, non-canonical
229794_at	0.0358	0.0111	2.63817	-3.37953	0.720756	ZNF585A	zinc finger protein 585A
228654_at	0.0818	0.0335	2.1865	-4.35542	0.720421	SPIN4	spindlin family member 4
242390_at	0.038	0.012	2.60716	-3.45104	0.720379
228031_at	0.0645	0.0244	2.32142	-4.0791	0.719801	TTPAL	alpha tocopherol transfer protein like
238812_at	0.0628	0.0235	2.33639	-4.04763	0.719775
244302_at	0.106	0.0479	2.02798	-4.66257	0.719651
237441_at	0.0498	0.0172	2.46446	-3.77178	0.719509
229686_at	0.0943	0.0408	2.10027	-4.52488	0.719495	P2RY8	purinergic receptor P2Y8
226628_at	0.0604	0.0223	2.35841	-4.00102	0.71907	THOC2	THO complex 2
227088_at	0.0397	0.0127	2.5852	-3.50131	0.718848	PDE5A	phosphodiesterase 5A
222789_at	0.0249	0.0068	2.82397	-2.93802	0.718816	RSBN1	round spermatid basic protein 1
230587_at	0.0839	0.0347	2.17072	-4.38685	0.7183	STGC3	uncharacterized STGC3
230885_at	0.0831	0.0343	2.17648	-4.3754	0.718162	LOC101930112///SPG7	uncharacterized LOC101930112///SPG7, paraplegin matrix AAA peptidase subunit
223073_at	0.0204	0.00521	2.92266	-2.6947	0.717572	MFSD14B	major facilitator superfamily domain containing 14B
238476_at	0.0396	0.0127	2.58627	-3.49887	0.717301	CREBRF	CREB3 regulatory factor
232510_s_at	0.0921	0.0395	2.11491	-4.49651	0.717225	DPP3	dipeptidyl peptidase 3
228954_at	0.0311	0.00916	2.71193	-3.20689	0.716032	LYSMD4	LysM domain containing 4
236655_at	0.0858	0.0358	2.15719	-4.41366	0.715801	TPD52	tumor protein D52
229434_at	0.0284	0.00814	2.7567	-3.10041	0.714748
239937_at	0.0684	0.0264	2.28827	-4.14823	0.714618	ZNF207	zinc finger protein 207
226875_at	0.0777	0.0313	2.21622	-4.2957	0.714557	DOCK11	dedicator of cytokinesis 11
226408_at	0.0482	0.0165	2.4812	-3.73489	0.71453	TEAD2	TEA domain transcription factor 2
235041_at	0.0554	0.0198	2.40676	-3.89751	0.714502	GOSR2	golgi SNAP receptor complex member 2
244552_at	0.0771	0.031	2.2199	-4.28826	0.714241	ZNF788	zinc finger family member 788
238135_at	0.0599	0.0221	2.36313	-3.99098	0.714001	AGTRAP	angiotensin II receptor associated protein
223423_at	0.0813	0.0332	2.19027	-4.34787	0.71382	GPR160	G protein-coupled receptor 160
222892_s_at	0.101	0.0446	2.0601	-4.60188	0.713645	TMEM40	transmembrane protein 40
242852_at	0.0294	0.00853	2.73879	-3.14316	0.713423	LOC285147	uncharacterized LOC285147
223111_x_at	0.103	0.0458	2.04882	-4.62329	0.712831	ARID4B	AT-rich interaction domain 4B
225172_at	0.0446	0.0149	2.52305	-3.64178	0.712785	CRAMP1	cramped chromatin regulator homolog 1
226561_at	0.0314	0.00927	2.7075	-3.21736	0.712757	AGFG1	ArfGAP with FG repeats 1
226662_at	0.0306	0.00896	2.72015	-3.18744	0.712476	STX17	syntaxin 17
229206_at	0.0771	0.031	2.22073	-4.28658	0.712459
222765_x_at	0.0714	0.0279	2.26496	-4.19637	0.711781	ESF1	ESF1 nucleolar pre-rRNA processing protein homolog
225475_at	0.0233	0.00622	2.85731	-2.85648	0.711403	MIER1	MIER1 transcriptional regulator
226039_at	0.0231	0.00617	2.86007	-2.84969	0.711104	MGAT4A	mannosyl (alpha-1,3-)-glycoprotein beta-1,4-N-acetylglucosaminyltransferase, isozyme A
239413_at	0.0746	0.0296	2.23995	-4.24755	0.710693	CEP152	centrosomal protein 152
239102_s_at	0.0446	0.0149	2.52307	-3.64172	0.710453
242463_x_at	0.0326	0.0098	2.6861	-3.26775	0.710099	ZNF600	zinc finger protein 600
244103_at	0.0233	0.00624	2.85641	-2.85869	0.709709	SDE2	SDE2 telomere maintenance homolog
228287_at	0.0867	0.0364	2.15088	-4.42611	0.709023	ING5	inhibitor of growth family member 5
225180_at	0.0258	0.00713	2.80666	-2.98007	0.70882	TTC14	tetratricopeptide repeat domain 14
226321_at	0.0387	0.0123	2.5975	-3.47318	0.70875	LYSMD3	LysM domain containing 3
226001_at	0.0344	0.0105	2.65874	-3.33175	0.70857	KLHL5	kelch like family member 5
227368_at	0.0191	0.00476	2.95516	-2.6133	0.707566
223590_at	0.0619	0.023	2.34515	-4.02913	0.70754	ZNF700	zinc finger protein 700
225851_at	0.0883	0.0373	2.13923	-4.44902	0.707503	CHURC1-FNTB///FNTB	CHURC1-FNTB readthrough///farnesyltransferase, CAAX box, beta
222738_at	0.0657	0.0251	2.31037	-4.10224	0.707127	WWC2///CLDN22	WW and C2 domain containing 2///claudin 22
229579_s_at	0.0799	0.0325	2.20004	-4.32829	0.706735	DISP2	dispatched RND transporter family member 2
224609_at	0.0369	0.0115	2.62366	-3.41308	0.706692	SLC44A2	solute carrier family 44 member 2
235328_at	0.0763	0.0305	2.2264	-4.2751	0.70656	PLXNC1	plexin C1
232472_at	0.103	0.0457	2.0498	-4.62143	0.706515
223774_at	0.104	0.0464	2.04246	-4.63531	0.706409	SNORA16A///SNORA61///SNORA44///SNHG12	small nucleolar RNA, H/ACA box 16A///small nucleolar RNA, H/ACA box 61///small nucleolar RNA, H/ACA box 44///small nucleolar RNA host gene 12
227971_at	0.0771	0.031	2.22048	-4.28709	0.70569	NRK	Nik related kinase
240759_at	0.0915	0.0392	2.1183	-4.48991	0.703857
223085_at	0.0389	0.0124	2.59522	-3.47842	0.703561	RNF19A	ring finger protein 19A, RBR E3 ubiquitin protein ligase
224654_at	0.0256	0.00706	2.80994	-2.97211	0.702942	DDX21	DEAD-box helicase 21
243088_at	0.0927	0.0398	2.11073	-4.50464	0.702914
228487_s_at	0.0874	0.0368	2.14582	-4.43606	0.702492
225056_at	0.0418	0.0136	2.55828	-3.56246	0.702256	SIPA1L2	signal induced proliferation associated 1 like 2
227152_at	0.0438	0.0145	2.53186	-3.62202	0.701734	KIAA1551	KIAA1551
244061_at	0.0915	0.0392	2.11837	-4.48978	0.700816
227576_at	0.0742	0.0294	2.24292	-4.24151	0.70067
226125_at	0.107	0.0482	2.02521	-4.66776	0.700037	LOC100288152	uncharacterized LOC100288152
223348_x_at	0.0566	0.0204	2.39491	-3.92303	0.69929	MUM1	melanoma associated antigen (mutated) 1
226350_at	0.0308	0.00903	2.71739	-3.19399	0.698467	CHML	CHM like, Rab escort protein 2
225732_at	0.0257	0.00709	2.80835	-2.97596	0.698152	KLHL42	kelch like family member 42
225093_at	0.0292	0.00842	2.74373	-3.1314	0.698089	UTRN	utrophin
225817_at	0.0324	0.00972	2.68918	-3.26053	0.697716	LOC101930349///LOC101930344///CGNL1	uncharacterized LOC101930349///uncharacterized LOC101930344///cingulin like 1
227471_at	0.0398	0.0128	2.58303	-3.50625	0.697304	HACE1	HECT domain and ankyrin repeat containing E3 ubiquitin protein ligase 1
238715_at	0.106	0.0478	2.02963	-4.65946	0.697166	LOC646014	uncharacterized LOC646014
223680_at	0.0988	0.0434	2.07315	-4.57701	0.697165	ZNF607	zinc finger protein 607
226762_at	0.0371	0.0116	2.62007	-3.42136	0.697071	MIR4657///PURB	microRNA 4657///purine rich element binding protein B
234449_at	0.057	0.0206	2.39132	-3.93073	0.696883
225708_at	0.0294	0.00853	2.73919	-3.1422	0.696762	MED29	mediator complex subunit 29
225957_at	0.0534	0.0189	2.42674	-3.85424	0.696722	CREBRF	CREB3 regulatory factor
222607_s_at	0.0238	0.00643	2.84518	-2.88623	0.696297	DIS3	DIS3 homolog, exosome endoribonuclease and 3'-5' exoribonuclease
226290_at	0.0192	0.00478	2.95375	-2.61685	0.696172	BDP1	B double prime 1, subunit of RNA polymerase III transcription initiation factor IIIB
222548_s_at	0.0415	0.0135	2.56186	-3.55437	0.696169	MAP4K4	mitogen-activated protein kinase kinase kinase kinase 4
226499_at	0.0651	0.0247	2.3157	-4.09108	0.695722	NRARP	NOTCH-regulated ankyrin repeat protein
228233_at	0.0639	0.0241	2.32705	-4.06728	0.695605	FREM1	FRAS1 related extracellular matrix 1
228771_at	0.0245	0.00665	2.83244	-2.91736	0.695582	GRK3	G protein-coupled receptor kinase 3
227846_at	0.0378	0.0119	2.60969	-3.44523	0.695369	GPR176	G protein-coupled receptor 176
240665_at	0.045	0.0151	2.51816	-3.65272	0.695111
226488_at	0.0425	0.014	2.54787	-3.58598	0.694658	RCCD1	RCC1 domain containing 1
226685_at	0.0274	0.00773	2.77641	-3.05311	0.694458	SNTB2	syntrophin beta 2
227013_at	0.026	0.00721	2.80232	-2.99057	0.694191	LATS2	large tumor suppressor kinase 2
244087_at	0.0916	0.0392	2.11775	-4.49099	0.694142
224934_at	0.02	0.00505	2.9337	-2.66713	0.694121	YIPF5	Yip1 domain family member 5
226464_at	0.0283	0.00808	2.75941	-3.09391	0.693915	C3orf58	chromosome 3 open reading frame 58
235999_at	0.0989	0.0434	2.07221	-4.5788	0.693592
222398_s_at	0.0328	0.00987	2.68342	-3.27405	0.693071	EFTUD2	elongation factor Tu GTP binding domain containing 2
226265_at	0.0369	0.0116	2.62243	-3.41591	0.692601	QSER1	glutamine and serine rich 1
240231_at	0.0389	0.0124	2.59583	-3.47701	0.691637
244845_at	0.0946	0.041	2.09813	-4.52902	0.691365
224522_s_at	0.0556	0.02	2.40425	-3.90291	0.69134	DCAKD	dephospho-CoA kinase domain containing
224951_at	0.0282	0.00804	2.7612	-3.08963	0.69117	CERS5	ceramide synthase 5
227284_at	0.0304	0.00889	2.72346	-3.1796	0.690902	ZNF766	zinc finger protein 766
231769_at	0.0549	0.0196	2.41122	-3.88787	0.690787	FBXO6	F-box protein 6
236167_at	0.0855	0.0357	2.15926	-4.40956	0.690781
233114_at	0.0959	0.0417	2.09026	-4.54419	0.690677
240843_at	0.0784	0.0317	2.21074	-4.30677	0.690472
232032_x_at	0.0277	0.00788	2.76919	-3.07047	0.690442	SDF4	stromal cell derived factor 4
227793_at	0.0752	0.0299	2.23576	-4.2561	0.690145	MIRLET7D	microRNA let-7d
238612_at	0.103	0.0456	2.05019	-4.62069	0.689818	BRD4	bromodomain containing 4
226839_at	0.0763	0.0305	2.22658	-4.27475	0.689776	NR2C2AP	nuclear receptor 2C2 associated protein
222418_s_at	0.0217	0.00569	2.8904	-2.77489	0.689197	TMEM43	transmembrane protein 43
243934_at	0.0722	0.0283	2.25825	-4.21013	0.68881	ODF3B	outer dense fiber of sperm tails 3B
229723_at	0.0857	0.0358	2.15808	-4.41189	0.687817	TAGAP	T-cell activation RhoGTPase activating protein
227489_at	0.0342	0.0105	2.66125	-3.3259	0.68778	SMURF2	SMAD specific E3 ubiquitin protein ligase 2
226422_at	0.0449	0.015	2.51966	-3.64936	0.687651	ERGIC2	ERGIC and golgi 2
231969_at	0.0546	0.0195	2.41412	-3.88159	0.68662	STOX2	storkhead box 2
236175_at	0.0354	0.0109	2.6444	-3.36508	0.685994	TRIM55	tripartite motif containing 55
236808_at	0.0614	0.0228	2.3493	-4.02034	0.685795	FGFR1OP2	FGFR1 oncogene partner 2
243552_at	0.108	0.0488	2.02024	-4.67706	0.685251	MBTD1	mbt domain containing 1
225647_s_at	0.0448	0.015	2.52094	-3.6465	0.683976	CTSC	cathepsin C
228363_at	0.0245	0.00666	2.83174	-2.91907	0.683953	XIAP	X-linked inhibitor of apoptosis
226126_at	0.0372	0.0117	2.6181	-3.42588	0.683876	TBCK	TBC1 domain containing kinase
222692_s_at	0.0431	0.0142	2.54142	-3.60053	0.683854	LOC101928615///FNDC3B	uncharacterized LOC101928615///fibronectin type III domain containing 3B
239780_at	0.0791	0.0321	2.20512	-4.31809	0.683169
238677_at	0.0997	0.0439	2.0671	-4.58856	0.683132	WDR36	WD repeat domain 36
244766_at	0.0448	0.015	2.52071	-3.64701	0.682868	LOC102723773///LOC101060604///LOC101060596///LOC101060386///SMG1P7///NPIPA5///SMG1P3///NPIPB5///SMG1P1///LOC613037///SMG1P5///BOLA2///SMG1P2///NPIPB4///SLC7A5P1///SMG1	serine/threonine-protein kinase SMG1-like///putative L-type amino acid transporter 1-like protein IMAA///serine/threonine-protein kinase SMG1-like///putative uncharacterized SMG1-like protein///SMG1P7, nonsense mediated mRNA decay associated PI3K related kinase pseudogene 7///nuclear pore complex interacting protein family member A5///SMG1P3, nonsense mediated mRNA decay associated PI3K related k…
227199_at	0.0332	0.01	2.67761	-3.28767	0.681531	DIP2A	disco interacting protein 2 homolog A
234689_at	0.084	0.0348	2.16988	-4.38852	0.681072	PTCHD4	patched domain containing 4
223766_at	0.108	0.0486	2.02192	-4.67391	0.68002
229778_at	0.0844	0.035	2.1675	-4.39324	0.67999	SPX	spexin hormone
233265_at	0.101	0.0447	2.05918	-4.60363	0.679895
228827_at	0.0562	0.0203	2.39853	-3.91524	0.679745	RUNX1T1	RUNX1 translocation partner 1
227422_at	0.0372	0.0117	2.61786	-3.42643	0.678868	STRN	striatin
235762_at	0.0873	0.0367	2.14687	-4.43399	0.677717	TAS2R14	taste 2 receptor member 14
232406_at	0.0398	0.0128	2.58333	-3.50556	0.677673	LOC105372526	uncharacterized LOC105372526
231974_at	0.0917	0.0393	2.11695	-4.49254	0.677323	KMT2D	lysine methyltransferase 2D
244614_at	0.0815	0.0333	2.18902	-4.35037	0.676904	TFG	TRK-fused gene
242576_x_at	0.087	0.0365	2.14925	-4.42932	0.676446
224956_at	0.0395	0.0127	2.58694	-3.49733	0.675793	NUFIP2	NUFIP2, FMR1 interacting protein 2
226753_at	0.0402	0.0129	2.57919	-3.51499	0.675194	FAM76B	family with sequence similarity 76 member B
226877_at	0.0646	0.0245	2.32044	-4.08116	0.674902	RPL32P3	ribosomal protein L32 pseudogene 3
235512_at	0.0883	0.0374	2.13916	-4.44916	0.67443	CDKL1	cyclin dependent kinase like 1
226821_at	0.0279	0.00794	2.76609	-3.07792	0.673538	RIF1	replication timing regulatory factor 1
232726_at	0.0967	0.0421	2.0858	-4.55277	0.673318
243561_at	0.101	0.0444	2.06222	-4.59786	0.672572
230332_at	0.0537	0.019	2.42411	-3.85994	0.671548	ZCCHC7	zinc finger CCHC-type containing 7
224444_s_at	0.109	0.0492	2.01579	-4.68537	0.671351	LINC00467	long intergenic non-protein coding RNA 467
223170_at	0.0772	0.0311	2.21919	-4.28971	0.670807	TMEM98	transmembrane protein 98
237591_at	0.11	0.0499	2.00957	-4.69697	0.670408	LINC00173	long intergenic non-protein coding RNA 173
227222_at	0.0707	0.0275	2.27049	-4.18498	0.669743	FBXO10	F-box protein 10
226130_at	0.0784	0.0317	2.21047	-4.3073	0.668995	RPS16	ribosomal protein S16
225283_at	0.0372	0.0117	2.61921	-3.42333	0.668901	ARRDC4	arrestin domain containing 4
229838_at	0.084	0.0348	2.17009	-4.38809	0.668465	NUCB2	nucleobindin 2
228914_at	0.0752	0.0299	2.23549	-4.25664	0.668414
228390_at	0.0928	0.0399	2.11001	-4.50602	0.66812	RAB30	RAB30, member RAS oncogene family
223190_s_at	0.0513	0.0179	2.44834	-3.80714	0.667898	KMT2E	lysine methyltransferase 2E
[truncated: 20,646 more rows]

## Sheet: GSE11971
ID	adj.P.Val	P.Value	t	B	logFC	Gene.symbol	Gene.title
202086_at	2.03e-11	9.13e-16	18.3468	25.7284	4.70705	MX1	MX dynamin like GTPase 1
205483_s_at	2.54e-11	2.28e-15	17.6235	24.8903	5.48824	ISG15	ISG15 ubiquitin-like modifier
213653_at	3.01e-11	5.05e-15	17.0119	24.1526	3.42691	METTL3	methyltransferase like 3
204439_at	3.01e-11	5.41e-15	16.961	24.0899	4.43186	IFI44L	interferon induced protein 44 like
204994_at	5.03e-11	1.13e-14	16.4142	23.4044	3.72579	MX2	MX dynamin like GTPase 2
214453_s_at	7.88e-11	2.12e-14	15.9575	22.8138	3.93601	IFI44	interferon induced protein 44
208392_x_at	1.19e-10	3.73e-14	15.5592	22.2848	4.60253	SP110	SP110 nuclear body protein
AFFX-HUMISGF3A/M97935_3_at	2.09e-10	7.51e-14	15.0749	21.6232	2.96141	STAT1	signal transducer and activator of transcription 1
203596_s_at	2.11e-10	8.5e-14	14.9898	21.5049	3.81552	IFIT5	interferon induced protein with tetratricopeptide repeats 5
214022_s_at	2.33e-10	1.05e-13	14.85	21.3091	2.8816	IFITM1	interferon induced transmembrane protein 1
213932_x_at	2.56e-10	1.27e-13	14.7216	21.1277	2.50702	HLA-A	major histocompatibility complex, class I, A
221125_s_at	3.23e-10	1.86e-13	14.4642	20.7593	3.38551	KCNMB3	potassium calcium-activated channel subfamily M regulatory beta subunit 3
213294_at	3.23e-10	1.91e-13	14.4488	20.7372	2.76643	EIF2AK2	eukaryotic translation initiation factor 2 alpha kinase 2
214459_x_at	3.23e-10	2.03e-13	14.408	20.6781	2.58118	HLA-C	major histocompatibility complex, class I, C
216237_s_at	4.24e-10	3.12e-13	14.1273	20.2679	3.95743	MCM5	minichromosome maintenance complex component 5
200887_s_at	4.24e-10	3.19e-13	14.113	20.2469	2.4028	STAT1	signal transducer and activator of transcription 1
213293_s_at	4.24e-10	3.24e-13	14.1036	20.233	2.69546	TRIM22	tripartite motif containing 22
220930_s_at	5.11e-10	4.13e-13	13.9458	19.9987	3.93159	SMIM2	small integral membrane protein 2
33304_at	5.11e-10	4.36e-13	13.9117	19.9478	4.5392	ISG20	interferon stimulated exonuclease gene 20
204747_at	5.39e-10	4.84e-13	13.8453	19.8483	4.93188	IFIT3	interferon induced protein with tetratricopeptide repeats 3
213823_at	6.38e-10	6.01e-13	13.7071	19.6398	3.76189	HOXA11	homeobox A11
209140_x_at	8.3e-10	8.2e-13	13.5123	19.3425	2.36368	HLA-B	major histocompatibility complex, class I, B
217006_x_at	8.9e-10	9.19e-13	-13.4409	19.2327	-3.68628	FASN	fatty acid synthase
200923_at	1.18e-09	1.27e-12	13.2398	18.9203	3.48212	LGALS3BP	galectin 3 binding protein
219447_s_at	1.42e-09	1.59e-12	13.1024	18.7046	2.97144	SLC35C2	solute carrier family 35 member C2
205467_at	1.48e-09	1.75e-12	13.0442	18.6125	2.9877	CASP10	caspase 10
215558_at	1.48e-09	1.8e-12	13.0285	18.5877	4.54181	UBR2	ubiquitin protein ligase E3 component n-recognin 2
209040_s_at	1.49e-09	1.88e-12	13.0016	18.545	5.99224	PSMB8	proteasome subunit beta 8
206894_at	1.76e-09	2.3e-12	-12.8798	18.3507	-3.81507	APOA4	apolipoprotein A4
203882_at	1.8e-09	2.52e-12	12.8244	18.2619	2.90595	IRF9	interferon regulatory factor 9
217429_at	1.8e-09	2.9e-12	12.74	18.1259	3.10881
205906_at	1.8e-09	2.91e-12	-12.7369	18.1209	-2.65076	FOXJ1	forkhead box J1
218400_at	1.8e-09	2.97e-12	12.7259	18.1031	3.8982	OAS3	2'-5'-oligoadenylate synthetase 3
31861_at	1.8e-09	3.04e-12	12.7108	18.0786	1.78605	IGHMBP2	immunoglobulin mu binding protein 2
202357_s_at	1.8e-09	3.08e-12	12.7035	18.0668	4.39647	CFB	complement factor B
222192_s_at	1.8e-09	3.08e-12	12.7034	18.0666	3.55074	LDAH	lipid droplet associated hydrolase
201601_x_at	1.8e-09	3.1e-12	12.7003	18.0616	2.98997	IFITM2///IFITM1	interferon induced transmembrane protein 2///interferon induced transmembrane protein 1
37793_r_at	1.8e-09	3.15e-12	12.6894	18.044	2.70507	RAD51D	RAD51 paralog D
212933_x_at	1.8e-09	3.23e-12	-12.6752	18.0208	-2.00915	SNORD68///RPL13	small nucleolar RNA, C/D box 68///ribosomal protein L13
221672_s_at	1.8e-09	3.23e-12	-12.6743	18.0195	-2.67436	TRAPPC9	trafficking protein particle complex 9
216526_x_at	2.27e-09	4.27e-12	12.5089	17.7494	2.13838	HLA-C	major histocompatibility complex, class I, C
200748_s_at	2.27e-09	4.29e-12	-12.5072	17.7466	-2.89049	FTH1	ferritin heavy chain 1
207426_s_at	2.36e-09	4.55e-12	12.4721	17.689	3.70315	TNFSF4	tumor necrosis factor superfamily member 4
204972_at	2.36e-09	4.66e-12	12.4573	17.6646	4.7855	OAS2	2'-5'-oligoadenylate synthetase 2
202869_at	2.36e-09	4.76e-12	12.4452	17.6447	4.6989	OAS1	2'-5'-oligoadenylate synthetase 1
204221_x_at	2.44e-09	5.04e-12	12.4116	17.5893	3.79498	GLIPR1	GLI pathogenesis related 1
222185_at	2.84e-09	6.04e-12	12.3063	17.4146	2.90036	PKNOX2	PBX/knotted 1 homeobox 2
208812_x_at	2.84e-09	6.11e-12	12.2991	17.4025	1.90181	HLA-C	major histocompatibility complex, class I, C
202411_at	4.75e-09	1.05e-11	11.9891	16.8811	4.31605	IFI27	interferon alpha inducible protein 27
208628_s_at	4.76e-09	1.07e-11	-11.9767	16.8599	-2.07221	YBX1	Y-box binding protein 1
AFFX-BioDn-5_at	4.84e-09	1.11e-11	-11.9561	16.8248	-3.13096
201492_s_at	5.06e-09	1.2e-11	-11.9112	16.7481	-1.83438	RPL41	ribosomal protein L41
211624_s_at	5.06e-09	1.2e-11	-11.909	16.7444	-2.74835	DRD2	dopamine receptor D2
201641_at	5.16e-09	1.25e-11	11.8868	16.7065	4.04805	BST2	bone marrow stromal cell antigen 2
202687_s_at	5.31e-09	1.31e-11	11.8607	16.6618	3.41695	TNFSF10	tumor necrosis factor superfamily member 10
200781_s_at	5.93e-09	1.49e-11	-11.7871	16.5352	-1.91267	RPS15A	ribosomal protein S15a
202446_s_at	7.13e-09	1.82e-11	11.6736	16.3387	3.19891	PLSCR1	phospholipid scramblase 1
200763_s_at	7.61e-09	1.98e-11	-11.6272	16.258	-1.70892	RPLP1	ribosomal protein lateral stalk subunit P1
218543_s_at	8.02e-09	2.12e-11	11.5887	16.1908	3.19146	PARP12	poly(ADP-ribose) polymerase family member 12
211585_at	8.05e-09	2.2e-11	11.568	16.1547	3.20837	NPAT	nuclear protein, coactivator of histone transcription
48030_i_at	8.05e-09	2.22e-11	11.5632	16.1463	1.85106	FAXDC2	fatty acid hydroxylase domain containing 2
219684_at	8.05e-09	2.24e-11	11.5589	16.1388	3.64818	RTP4	receptor transporter protein 4
200963_x_at	8.43e-09	2.42e-11	-11.516	16.0635	-1.76553	RPL31	ribosomal protein L31
207332_s_at	8.43e-09	2.42e-11	-11.5155	16.0627	-2.43065	TFRC	transferrin receptor
216519_s_at	8.43e-09	2.46e-11	11.5067	16.0473	2.61264	PROSC	proline synthetase cotranscribed homolog (bacterial)
396_f_at	8.6e-09	2.55e-11	11.4876	16.0136	1.78363	EPOR	erythropoietin receptor
215313_x_at	8.88e-09	2.67e-11	11.4612	15.9671	2.1342	HLA-A	major histocompatibility complex, class I, A
202269_x_at	8.99e-09	2.74e-11	11.4465	15.9412	4.10481	GBP1	guanylate binding protein 1
222276_at	9.92e-09	3.07e-11	11.3838	15.8304	3.54972	METTL2B	methyltransferase like 2B
210098_s_at	1.04e-08	3.28e-11	11.3479	15.7667	3.00161
207333_at	1.06e-08	3.41e-11	11.3266	15.7288	3.44542	NMBR	neuromedin B receptor
203153_at	1.06e-08	3.42e-11	11.3244	15.7249	2.33614	IFIT1	interferon induced protein with tetratricopeptide repeats 1
210263_at	1.22e-08	4.01e-11	-11.2379	15.5705	-2.90347	KCNF1	potassium voltage-gated channel modifier subfamily F member 1
218599_at	1.3e-08	4.31e-11	11.1982	15.4995	2.92685	REC8	REC8 meiotic recombination protein
217074_at	1.3e-08	4.37e-11	-11.1902	15.4851	-2.79118	SMOX	spermine oxidase
201786_s_at	1.5e-08	5.11e-11	11.1056	15.3328	1.70053	ADAR	adenosine deaminase, RNA specific
209643_s_at	1.65e-08	5.68e-11	11.0479	15.2283	2.5674	PLD2	phospholipase D2
212391_x_at	1.69e-08	5.9e-11	-11.0276	15.1916	-1.6762	SNORD73A///RPS3A	small nucleolar RNA, C/D box 73A///ribosomal protein S3A
216528_at	1.69e-08	6e-11	11.0189	15.1758	3.01429
219211_at	1.77e-08	6.34e-11	10.9887	15.1208	3.73058	USP18	ubiquitin specific peptidase 18
216628_at	1.85e-08	6.73e-11	10.9571	15.0634	2.93755
216450_x_at	1.95e-08	7.18e-11	10.9223	14.9997	3.18956	HSP90B1	heat shock protein 90 beta family member 1
219352_at	1.97e-08	7.35e-11	10.9094	14.9761	3.34057	HERC6	HECT and RLD domain containing E3 ubiquitin protein ligase family member 6
206468_s_at	1.98e-08	7.46e-11	10.9017	14.962	3.106	METTL13	methyltransferase like 13
210846_x_at	1.99e-08	7.58e-11	10.8929	14.946	2.99068	TRIM14	tripartite motif containing 14
208187_s_at	2e-08	7.71e-11	10.884	14.9297	2.93854
205098_at	2.02e-08	7.95e-11	10.8676	14.8995	3.78861	CCR1	C-C motif chemokine receptor 1
121_at	2.02e-08	7.98e-11	10.8657	14.8961	1.40096	PAX8	paired box 8
214838_at	2.24e-08	8.96e-11	10.8042	14.783	2.85471	SFT2D2	SFT2 domain containing 2
200025_s_at	2.53e-08	1.02e-10	-10.735	14.6551	-1.61672	RPL27	ribosomal protein L27
215126_at	2.66e-08	1.09e-10	10.7009	14.5917	2.30524	LINC01314	long intergenic non-protein coding RNA 1314
211122_s_at	2.68e-08	1.11e-10	10.6923	14.5758	6.79263	CXCL11	C-X-C motif chemokine ligand 11
212270_x_at	2.89e-08	1.21e-10	-10.6464	14.4904	-1.87011	RPL17-C18orf32///SNORD58C///C18orf32///SNORD58A///SNORD58B///RPL17	RPL17-C18orf32 readthrough///small nucleolar RNA, C/D box 58C///chromosome 18 open reading frame 32///small nucleolar RNA, C/D box 58A///small nucleolar RNA, C/D box 58B///ribosomal protein L17
208684_at	3e-08	1.26e-10	10.622	14.4449	1.6601	COPA	coatomer protein complex subunit alpha
200092_s_at	3.1e-08	1.32e-10	-10.5988	14.4016	-1.75973	RPL37	ribosomal protein L37
200061_s_at	3.14e-08	1.35e-10	-10.5857	14.3771	-1.63599	RPS24	ribosomal protein S24
221875_x_at	3.22e-08	1.41e-10	10.563	14.3347	2.35523	HLA-F	major histocompatibility complex, class I, F
213084_x_at	3.22e-08	1.42e-10	-10.5599	14.3289	-1.95127	SNORD42A///RPL23A	small nucleolar RNA, C/D box 42A///ribosomal protein L23a
216520_s_at	3.22e-08	1.43e-10	-10.5563	14.3221	-1.82279	LOC101928826///TPT1	uncharacterized LOC101928826///tumor protein, translationally-controlled 1
205749_at	3.59e-08	1.61e-10	10.495	14.2069	2.53504	CYP1A1	cytochrome P450 family 1 subfamily A member 1
208834_x_at	3.98e-08	1.81e-10	-10.4355	14.0948	-1.91355	SNORD42A///RPL23A	small nucleolar RNA, C/D box 42A///ribosomal protein L23a
218115_at	4.17e-08	1.91e-10	10.4064	14.0397	2.49655	ASF1B	anti-silencing function 1B histone chaperone
220658_s_at	4.18e-08	1.93e-10	10.4006	14.0286	3.55154	ARNTL2	aryl hydrocarbon receptor nuclear translocator like 2
203107_x_at	4.78e-08	2.23e-10	-10.3257	13.8863	-1.77591	SNORA64///RPS2	small nucleolar RNA, H/ACA box 64///ribosomal protein S2
209762_x_at	4.79e-08	2.26e-10	10.32	13.8754	2.15162	SP110	SP110 nuclear body protein
206011_at	5.15e-08	2.45e-10	10.2773	13.794	3.8569	CASP1	caspase 1
214003_x_at	5.22e-08	2.51e-10	-10.2658	13.772	-2.05697	SNORD54///RPS20	small nucleolar RNA, C/D box 54///ribosomal protein S20
207016_s_at	5.23e-08	2.54e-10	10.2586	13.7582	3.06601	LOC101928635///ALDH1A2	uncharacterized LOC101928635///aldehyde dehydrogenase 1 family member A2
219728_at	5.23e-08	2.56e-10	-10.2549	13.7511	-1.90136	MYOT	myotilin
202883_s_at	5.26e-08	2.6e-10	10.2467	13.7354	2.00609	PPP2R1B	protein phosphatase 2 scaffold subunit Abeta
200949_x_at	5.26e-08	2.62e-10	-10.2434	13.7291	-1.69806	SNORD54///RPS20	small nucleolar RNA, C/D box 54///ribosomal protein S20
71933_at	5.38e-08	2.71e-10	10.2258	13.6954	1.78758	WNT6	Wnt family member 6
39729_at	5.38e-08	2.73e-10	-10.2224	13.689	-1.70443	PRDX2	peroxiredoxin 2
208729_x_at	5.51e-08	2.82e-10	10.2057	13.6568	2.90144	HLA-B	major histocompatibility complex, class I, B
216624_s_at	6.1e-08	3.15e-10	10.1486	13.547	3.02074	KMT2A	lysine methyltransferase 2A
200026_at	6.33e-08	3.32e-10	-10.1219	13.4955	-2.19831	RPL34	ribosomal protein L34
208825_x_at	6.33e-08	3.33e-10	-10.121	13.4937	-1.88083	SNORD42A///RPL23A	small nucleolar RNA, C/D box 42A///ribosomal protein L23a
202726_at	6.36e-08	3.37e-10	10.1148	13.4817	2.18117	LIG1	DNA ligase 1
203634_s_at	6.4e-08	3.44e-10	10.1041	13.461	3.18091	CPT1A	carnitine palmitoyltransferase 1A
213378_s_at	6.4e-08	3.45e-10	10.1028	13.4586	2.88348	LOC642846///DDX12P///DDX11	DEAD/H (Asp-Glu-Ala-Asp/His) box polypeptide 11-like///DEAD/H-box helicase 12, pseudogene///DEAD/H-box helicase 11
205415_s_at	6.4e-08	3.48e-10	10.0985	13.4503	2.77845	ATXN3	ataxin 3
208966_x_at	6.5e-08	3.58e-10	10.0828	13.4199	1.97173	IFI16	interferon gamma inducible protein 16
200034_s_at	6.5e-08	3.62e-10	-10.0775	13.4096	-1.50233	RPL6	ribosomal protein L6
219337_at	6.5e-08	3.65e-10	10.0739	13.4027	2.14266	C1orf159	chromosome 1 open reading frame 159
204804_at	6.5e-08	3.65e-10	10.0739	13.4026	2.57972	TRIM21	tripartite motif containing 21
213797_at	6.54e-08	3.7e-10	10.067	13.3893	4.31537	RSAD2	radical S-adenosyl methionine domain containing 2
207605_x_at	6.66e-08	3.8e-10	10.0535	13.3632	3.14824	ZNF117	zinc finger protein 117
221664_s_at	6.88e-08	4.01e-10	10.026	13.3098	2.14658	F11R	F11 receptor
204533_at	6.88e-08	4.02e-10	10.025	13.3078	5.21533	CXCL10	C-X-C motif chemokine ligand 10
203872_at	6.88e-08	4.03e-10	-10.0236	13.305	-2.1325	ACTA1	actin, alpha 1, skeletal muscle
218160_at	6.88e-08	4.06e-10	-10.02	13.2981	-1.63707	NDUFA8	NADH:ubiquinone oxidoreductase subunit A8
211799_x_at	6.88e-08	4.07e-10	10.0177	13.2936	4.17339	HLA-C	major histocompatibility complex, class I, C
206925_at	6.95e-08	4.15e-10	10.0085	13.2757	2.47542	ST8SIA4	ST8 alpha-N-acetyl-neuraminide alpha-2,8-sialyltransferase 4
221039_s_at	6.97e-08	4.19e-10	10.0036	13.2662	2.60167	ASAP1	ArfGAP with SH3 domain, ankyrin repeat and PH domain 1
201257_x_at	6.99e-08	4.23e-10	-9.99825	13.2557	-1.74618	SNORD73A///RPS3A	small nucleolar RNA, C/D box 73A///ribosomal protein S3A
208241_at	7.02e-08	4.29e-10	9.99194	13.2434	2.65615	NRG1	neuregulin 1
221932_s_at	7.5e-08	4.64e-10	-9.95187	13.1652	-2.55042	GLRX5	glutaredoxin 5
207759_s_at	7.5e-08	4.65e-10	9.95115	13.1638	2.51247	TSNAX-DISC1///DISC1	TSNAX-DISC1 readthrough (NMD candidate)///disrupted in schizophrenia 1
206717_at	7.52e-08	4.7e-10	9.94504	13.1519	4.90506	MYH8	myosin heavy chain 8
212537_x_at	7.52e-08	4.72e-10	-9.9429	13.1477	-1.78673	RPL17-C18orf32///SNORD58C///C18orf32///SNORD58A///SNORD58B///RPL17	RPL17-C18orf32 readthrough///small nucleolar RNA, C/D box 58C///chromosome 18 open reading frame 32///small nucleolar RNA, C/D box 58A///small nucleolar RNA, C/D box 58B///ribosomal protein L17
204806_x_at	7.81e-08	4.94e-10	9.9204	13.1037	2.64573	HLA-F	major histocompatibility complex, class I, F
202597_at	7.88e-08	5.02e-10	9.91249	13.0882	1.67838	IRF6	interferon regulatory factor 6
212361_s_at	8.25e-08	5.34e-10	-9.88103	13.0265	-2.06335	ATP2A2	ATPase sarcoplasmic/endoplasmic reticulum Ca2+ transporting 2
212191_x_at	8.25e-08	5.36e-10	-9.87897	13.0225	-2.25902	SNORD68///RPL13	small nucleolar RNA, C/D box 68///ribosomal protein L13
220883_at	8.25e-08	5.37e-10	9.87855	13.0216	3.22658	PRO2012	uncharacterized protein PRO2012
38269_at	8.38e-08	5.52e-10	9.86488	12.9948	1.58334	PRKD2	protein kinase D2
202836_s_at	8.38e-08	5.53e-10	-9.8639	12.9929	-1.84836	TXNL4A	thioredoxin like 4A
203409_at	8.71e-08	5.78e-10	9.8413	12.9484	2.74725	DDB2	damage specific DNA binding protein 2
200062_s_at	9.62e-08	6.43e-10	-9.78807	12.8434	-1.66142	RPL30	ribosomal protein L30
213687_s_at	9.62e-08	6.47e-10	-9.7849	12.8372	-1.47469	RPL35A	ribosomal protein L35a
221976_s_at	1.02e-07	6.89e-10	9.75377	12.7756	2.65293	HDGFRP3	hepatoma-derived growth factor, related protein 3
207211_at	1.06e-07	7.28e-10	9.72642	12.7214	3.28886	USP2	ubiquitin specific peptidase 2
212380_at	1.06e-07	7.28e-10	9.72604	12.7206	1.79676	CMTR1	cap methyltransferase 1
206263_at	1.06e-07	7.31e-10	9.72406	12.7167	1.97681	FMO4	flavin containing monooxygenase 4
200013_at	1.07e-07	7.44e-10	-9.71578	12.7003	-1.65614	RPL24	ribosomal protein L24
205209_at	1.08e-07	7.55e-10	9.70803	12.6849	3.09119	ACVR1B	activin A receptor type 1B
206618_at	1.08e-07	7.64e-10	9.70262	12.6741	3.28574	IL18R1	interleukin 18 receptor 1
209124_at	1.08e-07	7.66e-10	9.70117	12.6713	1.81231	MYD88	myeloid differentiation primary response 88
221382_at	1.09e-07	7.78e-10	9.6936	12.6562	3.28343
218986_s_at	1.13e-07	8.08e-10	9.67445	12.6181	3.22743	DDX60	DEXD/H-box helicase 60
221798_x_at	1.13e-07	8.18e-10	-9.66826	12.6058	-1.88252
216196_at	1.16e-07	8.46e-10	9.65198	12.5734	2.16141
201943_s_at	1.23e-07	9.06e-10	9.61773	12.505	3.65299	CPD	carboxypeptidase D
200018_at	1.23e-07	9.09e-10	-9.61609	12.5017	-1.73874	LOC100508408///SNORD14B///RPS13	uncharacterized LOC100508408///small nucleolar RNA, C/D box 14B///ribosomal protein S13
214038_at	1.23e-07	9.11e-10	9.61533	12.5002	4.97367	CCL8	C-C motif chemokine ligand 8
208314_at	1.23e-07	9.17e-10	9.61173	12.493	2.98182	RRH	retinal pigment epithelium-derived rhodopsin homolog
206515_at	1.25e-07	9.34e-10	9.60287	12.4753	2.72623	CYP4F3	cytochrome P450 family 4 subfamily F member 3
203527_s_at	1.25e-07	9.39e-10	-9.60043	12.4704	-2.40657	APC	APC, WNT signaling pathway regulator
220006_at	1.25e-07	9.45e-10	-9.59694	12.4634	-3.12039	EFCC1	EF-hand and coiled-coil domain containing 1
206553_at	1.25e-07	9.51e-10	9.59419	12.4579	3.14867	OAS2	2'-5'-oligoadenylate synthetase 2
217048_at	1.25e-07	9.6e-10	9.58924	12.448	2.0644	SHC1P1	SHC adaptor protein 1 pseudogene 1
212203_x_at	1.26e-07	9.7e-10	9.58432	12.4382	2.38886	IFITM3	interferon induced transmembrane protein 3
202369_s_at	1.29e-07	1.01e-09	9.56533	12.4001	1.82303	TRAM2	translocation associated membrane protein 2
210869_s_at	1.29e-07	1.01e-09	9.56462	12.3987	3.03097	MIR6756///MCAM	microRNA 6756///melanoma cell adhesion molecule
200032_s_at	1.31e-07	1.03e-09	-9.55368	12.3767	-1.474	RPL9	ribosomal protein L9
208691_at	1.35e-07	1.07e-09	-9.53593	12.3411	-2.66152	TFRC	transferrin receptor
209515_s_at	1.37e-07	1.09e-09	9.52748	12.3241	3.63805	RAB27A	RAB27A, member RAS oncogene family
211956_s_at	1.37e-07	1.09e-09	-9.52647	12.322	-1.54305	EIF1	eukaryotic translation initiation factor 1
208965_s_at	1.39e-07	1.11e-09	9.51574	12.3005	3.41282	IFI16	interferon gamma inducible protein 16
200705_s_at	1.39e-07	1.12e-09	-9.5126	12.2941	-1.89953	SNORA41///EEF1B2	small nucleolar RNA, H/ACA box 41///eukaryotic translation elongation factor 1 beta 2
208695_s_at	1.43e-07	1.16e-09	-9.4948	12.2583	-1.5269	RPL39	ribosomal protein L39
204437_s_at	1.47e-07	1.2e-09	9.47795	12.2243	3.31627	FOLR1	folate receptor 1
211529_x_at	1.52e-07	1.24e-09	9.46185	12.1918	2.7824	HLA-G	major histocompatibility complex, class I, G
219593_at	1.55e-07	1.29e-09	9.44537	12.1585	3.29552	SLC15A3	solute carrier family 15 member 3
34471_at	1.55e-07	1.29e-09	9.4437	12.1551	5.42951	MYH8	myosin heavy chain 8
205291_at	1.55e-07	1.29e-09	9.4434	12.1545	1.82274	IL2RB	interleukin 2 receptor subunit beta
201094_at	1.55e-07	1.3e-09	-9.44022	12.1481	-1.67403	RPS29	ribosomal protein S29
208035_at	1.59e-07	1.34e-09	9.42657	12.1205	2.38076	GRM6	glutamate metabotropic receptor 6
213588_x_at	1.66e-07	1.41e-09	-9.40084	12.0684	-2.05039	RPL14	ribosomal protein L14
216731_s_at	1.67e-07	1.43e-09	-9.3939	12.0543	-3.3542
206332_s_at	1.67e-07	1.44e-09	9.39129	12.049	2.1562	IFI16	interferon gamma inducible protein 16
202863_at	1.67e-07	1.44e-09	9.39048	12.0473	1.96164	SP100	SP100 nuclear antigen
205695_at	1.7e-07	1.47e-09	9.38051	12.0271	2.97534	SDS	serine dehydratase
201649_at	1.74e-07	1.52e-09	9.36515	11.9959	2.7593	UBE2L6	ubiquitin conjugating enzyme E2 L6
212869_x_at	1.8e-07	1.57e-09	-9.34745	11.9599	-2.03852	LOC101928826///TPT1	uncharacterized LOC101928826///tumor protein, translationally-controlled 1
33768_at	1.8e-07	1.59e-09	9.34226	11.9493	1.46204	DMWD	dystrophia myotonica, WD repeat containing
205232_s_at	1.8e-07	1.59e-09	9.34092	11.9466	1.98677	PAFAH2	platelet activating factor acetylhydrolase 2
207771_at	1.81e-07	1.61e-09	9.33579	11.9361	2.64156	SLC5A2	solute carrier family 5 member 2
211911_x_at	1.82e-07	1.63e-09	9.33179	11.928	2.72972	HLA-B	major histocompatibility complex, class I, B
221861_at	1.82e-07	1.64e-09	9.3287	11.9217	2.53601	ARRB1	arrestin beta 1
219916_s_at	1.82e-07	1.64e-09	9.32719	11.9186	2.73884	RNF39	ring finger protein 39
221700_s_at	1.89e-07	1.71e-09	-9.30702	11.8775	-1.48882	UBA52	ubiquitin A-52 residue ribosomal protein fusion product 1
202123_s_at	1.91e-07	1.74e-09	9.29929	11.8617	1.29711	ABL1	ABL proto-oncogene 1, non-receptor tyrosine kinase
215040_at	1.92e-07	1.76e-09	9.29318	11.8492	2.099	RNASEH2B	ribonuclease H2 subunit B
203687_at	1.93e-07	1.77e-09	9.28924	11.8412	2.73349	CX3CL1	C-X3-C motif chemokine ligand 1
201429_s_at	1.95e-07	1.81e-09	-9.28049	11.8233	-1.73596	RPL37A	ribosomal protein L37a
205988_at	1.96e-07	1.82e-09	9.27613	11.8144	2.73933	CD84	CD84 molecule
215433_at	1.98e-07	1.85e-09	9.268	11.7978	2.56899	DPY19L1	dpy-19 like 1
38447_at	1.98e-07	1.87e-09	9.2645	11.7906	2.11587	GRK2	G protein-coupled receptor kinase 2
209650_s_at	1.98e-07	1.87e-09	-9.26274	11.787	-2.24847	TBC1D22A	TBC1 domain family member 22A
216292_at	1.98e-07	1.87e-09	9.26261	11.7867	2.74147
204858_s_at	2e-07	1.9e-09	9.25648	11.7742	3.20553	TYMP	thymidine phosphorylase
200023_s_at	2.07e-07	1.98e-09	-9.23647	11.7332	-2.06688	EIF3F	eukaryotic translation initiation factor 3 subunit F
213967_at	2.08e-07	1.99e-09	-9.23301	11.7261	-2.12228	RALYL	RALY RNA binding protein-like
221475_s_at	2.14e-07	2.07e-09	-9.21555	11.6903	-1.77892	RPL15	ribosomal protein L15
200834_s_at	2.15e-07	2.08e-09	-9.21171	11.6824	-1.49103	RPS21	ribosomal protein S21
218015_s_at	2.21e-07	2.16e-09	9.19531	11.6487	2.79592	WRNIP1	Werner helicase interacting protein 1
212285_s_at	2.22e-07	2.17e-09	9.19116	11.6402	2.47043	AGRN	agrin
207298_at	2.29e-07	2.26e-09	9.17308	11.6029	2.32817	SLC17A3	solute carrier family 17 member 3
207393_at	2.29e-07	2.27e-09	9.17142	11.5995	2.91746	HCRTR2	hypocretin receptor 2
211044_at	2.29e-07	2.27e-09	9.16994	11.5965	2.8393	TRIM14	tripartite motif containing 14
208134_x_at	2.29e-07	2.28e-09	9.16852	11.5936	2.77935	PSG2	pregnancy specific beta-1-glycoprotein 2
200082_s_at	2.35e-07	2.35e-09	-9.15314	11.5619	-1.46738	RPS7	ribosomal protein S7
214143_x_at	2.37e-07	2.38e-09	-9.14706	11.5493	-2.02509	RPL24	ribosomal protein L24
212284_x_at	2.38e-07	2.4e-09	-9.14293	11.5408	-1.88383	LOC101928826///TPT1	uncharacterized LOC101928826///tumor protein, translationally-controlled 1
212734_x_at	2.38e-07	2.42e-09	-9.14049	11.5358	-2.06225	SNORD68///RPL13	small nucleolar RNA, C/D box 68///ribosomal protein L13
206872_at	2.51e-07	2.55e-09	9.11394	11.4809	3.25967	SLC17A1	solute carrier family 17 member 1
201862_s_at	2.54e-07	2.6e-09	9.10587	11.4642	1.54674	LRRFIP1	LRR binding FLII interacting protein 1
215826_x_at	2.58e-07	2.65e-09	-9.09628	11.4444	-2.15245	ZNF835	zinc finger protein 835
215462_at	2.59e-07	2.67e-09	9.09227	11.4361	2.12003	PLK3	polo like kinase 3
219106_s_at	2.71e-07	2.81e-09	-9.06847	11.3868	-1.51871	KLHL41	kelch like family member 41
209183_s_at	2.74e-07	2.85e-09	9.06162	11.3726	1.86383	C10orf10	chromosome 10 open reading frame 10
205949_at	2.75e-07	2.88e-09	9.05675	11.3625	3.29732	CA1	carbonic anhydrase 1
216452_at	2.79e-07	2.93e-09	9.04865	11.3457	2.47598	TRPM3	transient receptor potential cation channel subfamily M member 3
200674_s_at	2.81e-07	2.96e-09	-9.04292	11.3338	-1.74987	RPL32	ribosomal protein L32
203941_at	2.81e-07	2.98e-09	9.04076	11.3293	1.8131	INTS9	integrator complex subunit 9
209948_at	2.82e-07	3e-09	9.03747	11.3225	2.82425	KCNMB1	potassium calcium-activated channel subfamily M regulatory beta subunit 1
201134_x_at	2.86e-07	3.05e-09	-9.02874	11.3043	-2.17817	COX7C	cytochrome c oxidase subunit 7C
AFFX-hum_alu_at	2.9e-07	3.11e-09	-9.02057	11.2873	-1.84302
201695_s_at	3.08e-07	3.33e-09	8.98743	11.2183	1.87575	PNP	purine nucleoside phosphorylase
207529_at	3.08e-07	3.33e-09	8.98697	11.2173	1.55106	DEFA5	defensin alpha 5
201474_s_at	3.08e-07	3.35e-09	8.98494	11.2131	2.19459	ITGA3	integrin subunit alpha 3
212300_at	3.09e-07	3.36e-09	8.98251	11.2081	2.27686	TXLNA	taxilin alpha
209474_s_at	3.09e-07	3.38e-09	8.97966	11.2021	1.93689	ENTPD1	ectonucleoside triphosphate diphosphohydrolase 1
210163_at	3.14e-07	3.45e-09	8.96999	11.1819	5.17168	CXCL11	C-X-C motif chemokine ligand 11
201864_at	3.15e-07	3.47e-09	8.96756	11.1769	1.65339	GDI1	GDP dissociation inhibitor 1
220731_s_at	3.22e-07	3.57e-09	8.95438	11.1493	2.51674	NECAP2	NECAP endocytosis associated 2
201540_at	3.22e-07	3.59e-09	-8.95219	11.1448	-1.67237	FHL1	four and a half LIM domains 1
205849_s_at	3.23e-07	3.6e-09	-8.94989	11.14	-1.61134	UQCRB	ubiquinol-cytochrome c reductase binding protein
214315_x_at	3.23e-07	3.62e-09	8.94778	11.1356	2.48007	CALR	calreticulin
206082_at	3.23e-07	3.64e-09	8.94507	11.1299	4.05341	HCP5	HLA complex P5 (non-protein coding)
202029_x_at	3.23e-07	3.66e-09	-8.94306	11.1257	-1.75454	RPL38	ribosomal protein L38
215466_at	3.33e-07	3.78e-09	8.92739	11.0929	3.19632
216154_at	3.34e-07	3.81e-09	8.92391	11.0856	2.85532
204810_s_at	3.36e-07	3.84e-09	-8.91996	11.0773	-2.0102	CKM	creatine kinase, M-type
210046_s_at	3.45e-07	3.97e-09	-8.90448	11.0449	-1.76218	IDH2	isocitrate dehydrogenase (NADP(+)) 2, mitochondrial
217456_x_at	3.47e-07	4e-09	8.90014	11.0358	1.75917	HLA-E	major histocompatibility complex, class I, E
210761_s_at	3.48e-07	4.04e-09	8.89591	11.027	2.52374	GRB7	growth factor receptor bound protein 7
217777_s_at	3.48e-07	4.05e-09	8.89502	11.0251	3.38501	HACD3	3-hydroxyacyl-CoA dehydratase 3
220741_s_at	3.52e-07	4.1e-09	-8.88845	11.0113	-2.09032	PPA2	pyrophosphatase (inorganic) 2
216289_at	3.56e-07	4.17e-09	-8.88121	10.9961	-3.43717	ADGRD2	adhesion G protein-coupled receptor D2
212578_x_at	3.58e-07	4.21e-09	-8.87631	10.9858	-1.37522	RPS17	ribosomal protein S17
200012_x_at	3.58e-07	4.25e-09	-8.87236	10.9775	-1.92085	RPL21P28///SNORA27///SNORD102///RPL21	ribosomal protein L21 pseudogene 28///small nucleolar RNA, H/ACA box 27///small nucleolar RNA, C/D box 102///ribosomal protein L21
204821_at	3.58e-07	4.26e-09	8.87112	10.9749	3.36363	BTN3A3	butyrophilin subfamily 3 member A3
217330_at	3.58e-07	4.26e-09	8.87091	10.9745	3.40936	DISC1	disrupted in schizophrenia 1
201066_at	3.66e-07	4.37e-09	-8.85875	10.9489	-2.19647	CYC1	cytochrome c1
AFFX-r2-Ec-bioD-3_at	3.7e-07	4.43e-09	-8.8523	10.9354	-2.3343
219863_at	3.71e-07	4.46e-09	8.84935	10.9291	2.84633	HERC5	HECT and RLD domain containing E3 ubiquitin protein ligase 5
33322_i_at	3.84e-07	4.64e-09	8.83055	10.8896	1.63389	SFN	stratifin
221973_at	3.97e-07	4.82e-09	8.81234	10.8512	3.16327	LOC100506123///LOC100506076	uncharacterized LOC100506123///uncharacterized LOC100506076
209761_s_at	3.97e-07	4.83e-09	8.81204	10.8506	2.736	SP110	SP110 nuclear body protein
214142_at	3.99e-07	4.88e-09	-8.80728	10.8405	-2.44821	ZG16	zymogen granule protein 16
202864_s_at	3.99e-07	4.88e-09	8.80651	10.8389	2.33065	SP100	SP100 nuclear antigen
40273_at	4e-07	4.91e-09	8.80359	10.8327	2.05061	SPHK2	sphingosine kinase 2
202972_s_at	4e-07	4.94e-09	8.80132	10.8279	1.64818	FAM13A	family with sequence similarity 13 member A
200741_s_at	4.06e-07	5.04e-09	-8.79191	10.8081	-1.44108	RPS27	ribosomal protein S27
205054_at	4.06e-07	5.04e-09	-8.79163	10.8075	-1.72882	NEB	nebulin
214255_at	4.07e-07	5.08e-09	8.788	10.7998	2.72888	ATP10A	ATPase phospholipid transporting 10A (putative)
206558_at	4.09e-07	5.12e-09	8.78422	10.7918	3.42952	SIM2	single-minded family bHLH transcription factor 2
210864_x_at	4.1e-07	5.15e-09	8.78198	10.7871	2.58342	HFE	hemochromatosis
205711_x_at	4.12e-07	5.2e-09	-8.77699	10.7766	-1.66381	ATP5C1	ATP synthase, H+ transporting, mitochondrial F1 complex, gamma polypeptide 1
218226_s_at	4.16e-07	5.26e-09	-8.77136	10.7647	-1.86834	NDUFB4	NADH:ubiquinone oxidoreductase subunit B4
207400_at	4.25e-07	5.4e-09	8.75964	10.7399	2.03745	NPY5R	neuropeptide Y receptor Y5
214533_at	4.43e-07	5.65e-09	8.73866	10.6954	2.53871	CMA1	chymase 1
37652_at	4.49e-07	5.74e-09	8.731	10.6792	1.59974	CABIN1	calcineurin binding protein 1
213716_s_at	4.51e-07	5.79e-09	8.72649	10.6696	3.12367	SECTM1	secreted and transmembrane 1
209262_s_at	4.53e-07	5.84e-09	-8.72288	10.662	-1.54721	NR2F6	nuclear receptor subfamily 2 group F member 6
206523_at	4.58e-07	5.92e-09	-8.71664	10.6488	-3.05429	CYTH3	cytohesin 3
207251_at	4.68e-07	6.09e-09	8.70304	10.6199	3.1258	MEP1B	meprin A subunit beta
36888_at	4.68e-07	6.1e-09	8.70282	10.6194	1.61396	HAUS5	HAUS augmin like complex subunit 5
209417_s_at	4.68e-07	6.11e-09	8.70192	10.6175	3.00166	IFI35	interferon induced protein 35
201617_x_at	4.68e-07	6.13e-09	8.69994	10.6133	2.28079	CALD1	caldesmon 1
38707_r_at	4.71e-07	6.19e-09	8.69578	10.6044	1.33063	E2F4	E2F transcription factor 4
210646_x_at	4.74e-07	6.26e-09	-8.69072	10.5937	-1.5491	RPL13AP5///SNORD32A///SNORD33///SNORD34///SNORD35A///RPL13A	ribosomal protein L13a pseudogene 5///small nucleolar RNA, C/D box 32A///small nucleolar RNA, C/D box 33///small nucleolar RNA, C/D box 34///small nucleolar RNA, C/D box 35A///ribosomal protein L13a
217398_x_at	4.74e-07	6.28e-09	-8.68893	10.5899	-1.81547	GAPDH	glyceraldehyde-3-phosphate dehydrogenase
212067_s_at	4.77e-07	6.33e-09	8.68508	10.5817	2.03018	C1R	complement C1r subcomponent
204436_at	4.84e-07	6.45e-09	8.67665	10.5638	2.90077	PLEKHO2	pleckstrin homology domain containing O2
216425_at	4.87e-07	6.51e-09	8.67238	10.5547	2.85543
202305_s_at	5.04e-07	6.76e-09	-8.65451	10.5166	-1.7762	FEZ2	fasciculation and elongation protein zeta 2
216921_s_at	5.04e-07	6.79e-09	8.6524	10.5121	2.99887	KRT35	keratin 35
214603_at	5.06e-07	6.84e-09	-8.64929	10.5055	-3.83017	MAGEA2B///MAGEA2	MAGE family member A2B///MAGE family member A2
210191_s_at	5.26e-07	7.13e-09	8.62951	10.4633	1.33025	PHTF1	putative homeodomain transcription factor 1
201307_at	5.38e-07	7.32e-09	8.61755	10.4378	1.44781	SEPT11	septin 11
218407_x_at	5.39e-07	7.36e-09	-8.61511	10.4326	-1.41004	NENF	neudesin neurotrophic factor
210347_s_at	5.58e-07	7.63e-09	8.59814	10.3963	2.25261	BCL11A	B-cell CLL/lymphoma 11A
206133_at	5.63e-07	7.73e-09	8.59254	10.3843	3.12224	XAF1	XIAP associated factor 1
207507_s_at	5.64e-07	7.76e-09	-8.5903	10.3795	-1.43831	ATP5G3	ATP synthase, H+ transporting, mitochondrial Fo complex subunit C3 (subunit 9)
200099_s_at	5.67e-07	7.84e-09	-8.58559	10.3694	-1.69109	SNORD73A///RPS3A	small nucleolar RNA, C/D box 73A///ribosomal protein S3A
208426_x_at	5.71e-07	7.92e-09	8.58077	10.3591	2.54294	KIR2DL4	killer cell immunoglobulin like receptor, two Ig domains and long cytoplasmic tail 4
217807_s_at	6.07e-07	8.45e-09	-8.55102	10.2954	-2.12003	SNORD23///GLTSCR2	small nucleolar RNA, C/D box 23///glioma tumor suppressor candidate region gene 2
211943_x_at	6.09e-07	8.49e-09	-8.54873	10.2905	-1.7553	LOC101928826///TPT1	uncharacterized LOC101928826///tumor protein, translationally-controlled 1
210514_x_at	6.13e-07	8.58e-09	8.5442	10.2807	2.79279	HLA-G	major histocompatibility complex, class I, G
209979_at	6.2e-07	8.72e-09	-8.53678	10.2648	-2.10039	ADARB1	adenosine deaminase, RNA specific B1
207685_at	6.2e-07	8.73e-09	-8.53597	10.2631	-2.09543	CRYBB3	crystallin beta B3
200030_s_at	6.21e-07	8.78e-09	-8.53317	10.2571	-1.75574	SLC25A3	solute carrier family 25 member 3
214059_at	6.42e-07	9.12e-09	8.51564	10.2194	2.31174	IFI44	interferon induced protein 44
212433_x_at	6.42e-07	9.13e-09	-8.51553	10.2192	-1.42381	SNORA64///RPS2	small nucleolar RNA, H/ACA box 64///ribosomal protein S2
214697_s_at	6.43e-07	9.18e-09	8.51284	10.2134	2.48563	PTBP3	polypyrimidine tract binding protein 3
200819_s_at	6.44e-07	9.21e-09	-8.5111	10.2096	-1.4717	RPS15	ribosomal protein S15
213046_at	6.45e-07	9.26e-09	8.50898	10.2051	1.95795	PABPN1	poly(A) binding protein nuclear 1
213502_x_at	6.51e-07	9.38e-09	8.50282	10.1918	3.88282	GUSBP11	glucuronidase, beta pseudogene 11
218589_at	6.68e-07	9.65e-09	8.48973	10.1636	1.73423	LPAR6	lysophosphatidic acid receptor 6
203728_at	6.88e-07	9.98e-09	8.47452	10.1309	2.79541	BAK1	BCL2 antagonist/killer 1
208981_at	6.99e-07	1.02e-08	8.46495	10.1102	1.66287	PECAM1	platelet and endothelial cell adhesion molecule 1
221528_s_at	6.99e-07	1.02e-08	8.4643	10.1088	2.98545	ELMO2	engulfment and cell motility 2
203320_at	7e-07	1.02e-08	8.46217	10.1042	1.77745	SH2B3	SH2B adaptor protein 3
204103_at	7.2e-07	1.06e-08	8.44762	10.0728	3.23634	CCL4	C-C motif chemokine ligand 4
211487_x_at	7.2e-07	1.06e-08	-8.44696	10.0714	-1.32684	RPS17	ribosomal protein S17
200926_at	7.2e-07	1.06e-08	-8.44519	10.0676	-1.63401	RPS23	ribosomal protein S23
201870_at	7.27e-07	1.08e-08	8.43816	10.0524	1.66662	TOMM34	translocase of outer mitochondrial membrane 34
209087_x_at	7.27e-07	1.08e-08	8.43803	10.0521	2.05786	MCAM	melanoma cell adhesion molecule
204179_at	7.33e-07	1.09e-08	-8.43306	10.0414	-1.71239	MB	myoglobin
213907_at	7.34e-07	1.1e-08	8.42995	10.0347	2.37178	EEF1E1	eukaryotic translation elongation factor 1 epsilon 1
217635_s_at	7.34e-07	1.1e-08	-8.42976	10.0342	-2.00613	POLG	DNA polymerase gamma, catalytic subunit
216982_x_at	7.34e-07	1.1e-08	-8.42769	10.0298	-4.14511
220428_at	7.34e-07	1.11e-08	8.42678	10.0278	2.96683	CD207	CD207 molecule
201721_s_at	7.36e-07	1.11e-08	8.42444	10.0227	2.90841	LAPTM5	lysosomal protein transmembrane 5
217272_s_at	7.69e-07	1.17e-08	8.40278	9.97586	2.53584	SERPINB13	serpin family B member 13
219210_s_at	7.93e-07	1.21e-08	8.38706	9.94179	2.34786	RAB8B	RAB8B, member RAS oncogene family
218805_at	8e-07	1.22e-08	8.38197	9.93075	1.47123	GIMAP1-GIMAP5///GIMAP5	GIMAP1-GIMAP5 readthrough///GTPase, IMAP family member 5
211962_s_at	8.04e-07	1.23e-08	8.37811	9.92239	1.62236	ZFP36L1	ZFP36 ring finger protein like 1
217773_s_at	8.07e-07	1.24e-08	-8.37546	9.91665	-1.79186	NDUFA4	NDUFA4, mitochondrial complex associated
209852_x_at	8.08e-07	1.25e-08	8.37215	9.90947	1.39226	PSME3	proteasome activator subunit 3
201160_s_at	8.08e-07	1.25e-08	-8.37183	9.90877	-1.46631	YBX3	Y-box binding protein 3
213812_s_at	8.11e-07	1.26e-08	8.36908	9.9028	1.633	CAMKK2	calcium/calmodulin dependent protein kinase kinase 2
216126_at	8.15e-07	1.27e-08	8.36453	9.89292	1.44944	LINC00663	long intergenic non-protein coding RNA 663
203861_s_at	8.15e-07	1.27e-08	-8.36269	9.88891	-1.85203	ACTN2	actinin alpha 2
213534_s_at	8.15e-07	1.27e-08	8.36254	9.8886	2.68787	PASK	PAS domain containing serine/threonine kinase
212580_at	8.18e-07	1.28e-08	8.35957	9.88214	1.32703	CAST	calpastatin
217419_x_at	8.24e-07	1.29e-08	8.35487	9.87194	2.321	AGRN	agrin
207270_x_at	8.27e-07	1.3e-08	8.35202	9.86576	2.57945	CD300C	CD300c molecule
213080_x_at	8.28e-07	1.31e-08	-8.35046	9.86236	-1.77151	RPL5///SNORD21	ribosomal protein L5///small nucleolar RNA, C/D box 21
208929_x_at	8.3e-07	1.31e-08	-8.34815	9.85734	-2.08908	SNORD68///RPL13	small nucleolar RNA, C/D box 68///ribosomal protein L13
203086_at	8.3e-07	1.32e-08	8.34681	9.85442	3.34708	KIF2A	kinesin family member 2A
218870_at	8.48e-07	1.35e-08	8.33531	9.82942	2.49694	LOC101928361///ARHGAP15	uncharacterized LOC101928361///Rho GTPase activating protein 15
208645_s_at	8.54e-07	1.37e-08	-8.33043	9.81881	-1.48386	RPS14	ribosomal protein S14
208149_x_at	8.54e-07	1.37e-08	8.32953	9.81685	1.58401	DDX11	DEAD/H-box helicase 11
211107_s_at	8.56e-07	1.37e-08	8.32752	9.81247	2.06647	AURKC	aurora kinase C
210224_at	8.56e-07	1.38e-08	8.32563	9.80835	2.3367	MR1	major histocompatibility complex, class I-related
204671_s_at	8.56e-07	1.38e-08	-8.32462	9.80617	-1.5405	ANKRD6	ankyrin repeat domain 6
210334_x_at	8.58e-07	1.39e-08	8.32143	9.79922	3.05495	BIRC5	baculoviral IAP repeat containing 5
214758_at	8.58e-07	1.39e-08	8.32139	9.79913	2.63606	DCAF4	DDB1 and CUL4 associated factor 4
[truncated: 21,921 more rows]

## Sheet: GSE48280
ID	adj.P.Val	P.Value	t	B	logFC	Gene.symbol	Gene.title
[truncated: 33,297 more rows]

## Sheet: GSE51392 
ID	adj.P.Val	P.Value	t	B	logFC	Gene.symbol	Gene.title
[truncated: 41,796 more rows]

## Sheet: GeneMania analysis 1
Function	FDR	Genes in network	Genes in genome
[truncated: 70 more rows]

[truncated: 15 more sheets: Gene Ontology, Venn Results 1, Venn Resuls 2, correlation analysis, viral , viral 2, OAS gene network, cellular component, Molecular function, Biological process, Biological pathway, Table 1A, Table 1B, Table 1C, Table 1D]
